# Supplementary material for: 4-Bromo-N-cyclo­hexyl­benzene­sulfonamide
Source: Acta Crystallogr Sect E Struct Rep Online. 2010 Jul 10;66(Pt 8):o1989. doi: 10.1107/S1600536810026796 (PMC3007228; doi:10.1107/S1600536810026796)
Supplement: Supplementary file 1 [file e-66-o1989-sup1.cif]

##############################################################################
###                                                                        ###
###        Electronic paper (Acta Crystallographica Section E)             ###
###                                                                        ###
##############################################################################
#                                                                            #
# This CIF contains the data in a paper accepted for publication in Acta     #
# Crystallographica Section E. It conforms to the requirements of Notes      #
# for Authors for Section E, and has been peer reviewed under the auspices   #
# of the IUCr Commission on Journals.                                        #
#                                                                            #
# Full details of the Crystallographic Information File format               #
# are given in the paper "The Crystallographic Information File (CIF):       #
# a New Standard Archive File for Crystallography" by S. R. Hall, F. H.      #
# Allen and I. D. Brown [Acta Cryst. (1991), A47, 655-685].                  #
#                                                                            #
# The current version of the core CIF dictionary is obtainable from          #
# ftp://ftp.iucr.org/pub/cif_core.dic. The current version number is 2.4.    #
#                                                                            #
# Software is freely available for graphical display of the structure(s) in  #
# this CIF.  For information consult the CIF home page http://www.iucr.org/  #
# cif/home.html                                                              #
#                                                                            #
# This file may be used for bona fide research purposes within the           #
# scientific community so long as proper attribution is given to the journal # 
# article from which it was obtained.                                        #
#                                                                            #
##############################################################################
                                             
data_global
_audit_creation_method     SHELXL-97
_journal_date_recd_electronic     2010-07-05
_journal_date_accepted     2010-07-06
_journal_name_full     'Acta Crystallographica, Section E'
_journal_year     2010
_journal_volume     66
_journal_issue      8
_journal_page_first     o1989
_journal_page_last     o1989
_journal_paper_category     QO
_journal_coeditor_code     HB5542
_publ_contact_author_name     ' Edward RT Tiekink '
_publ_contact_author_address
;
Department of Chemistry, University of Malaya,
50603 Kuala Lumpur, Malaysia
;
_publ_contact_author_email
;
edward.tiekink@gmail.com
;
_publ_contact_author_fax     ' +60 3 7967 4193 '
_publ_contact_author_phone     ' +60 3 7967 6775 '
_publ_section_title
;
4-Bromo-<i>N</i>-cyclohexylbenzenesulfonamide
;
loop_
    _publ_author_name
    _publ_author_footnote
    _publ_author_address
    'John, Peter' .
;
Materials Chemistry Laboratory, Department of Chemistry
Government College University, Lahore 54000, Pakistan
;
    'Anwar, Faiza' .
;
Materials Chemistry Laboratory, Department of Chemistry
Government College University, Lahore 54000, Pakistan
;
    'Khan, Islam Ullah'
;
Additional correspondence author, e-mail: iuklodhi@yahoo.com.
;
;
Materials Chemistry Laboratory, Department of Chemistry
Government College University, Lahore 54000, Pakistan
;
    'Sharif, Shahzad' .
;
Materials Chemistry Laboratory, Department of Chemistry
Government College University, Lahore 54000, Pakistan
;
    'Tiekink, Edward R. T.' .
;
Department of Chemistry, University of Malaya,
50603 Kuala Lumpur, Malaysia
;
data_I
_audit_creation_method     SHELXL-97
_chemical_name_systematic
;
4-Bromo-<i>N</i>-cyclohexylbenzenesulfonamide
;
_chemical_name_common     ?
_chemical_formula_moiety     'C12 H16 Br N O2 S'
_chemical_formula_sum     'C12 H16 Br N O2 S'
_chemical_formula_iupac     'C12 H16 Br N O2 S'
_chemical_formula_weight     318.24
_chemical_melting_point     ?
_symmetry_cell_setting     monoclinic
_symmetry_space_group_name_H-M     'P 21/c'
_symmetry_space_group_name_Hall     '-P 2ybc'
loop_
    _symmetry_equiv_pos_as_xyz
    'x, y, z'
    '-x, y+1/2, -z+1/2'
    '-x, -y, -z'
    'x, -y-1/2, z-1/2'
_cell_length_a     11.2539(5)
_cell_length_b     6.2575(3)
_cell_length_c     19.9743(10)
_cell_angle_alpha     90
_cell_angle_beta     97.214(3)
_cell_angle_gamma     90
_cell_volume     1395.48(11)
_cell_formula_units_Z     4
_cell_measurement_reflns_used     2185
_cell_measurement_theta_min     2.6
_cell_measurement_theta_max     20.1
_cell_measurement_temperature     293(2)
_exptl_crystal_description     prism
_exptl_crystal_colour     colourless
_exptl_crystal_size_max     0.24
_exptl_crystal_size_mid     0.12
_exptl_crystal_size_min     0.08
_exptl_crystal_density_diffrn     1.515
_exptl_crystal_density_meas     ?
_exptl_crystal_density_method     'not measured'
_exptl_crystal_F_000     648
_exptl_absorpt_coefficient_mu     3.086
_exptl_absorpt_correction_type     multi-scan
_exptl_absorpt_process_details     '(SADABS; Sheldrick, 1996)'
_exptl_absorpt_correction_T_min     0.218
_exptl_absorpt_correction_T_max     0.529
_exptl_special_details
;
;
_diffrn_ambient_temperature     293(2)
_diffrn_radiation_type     MoK\a
_diffrn_radiation_wavelength     0.71073
_diffrn_radiation_source     'fine-focus sealed tube'
_diffrn_radiation_monochromator     graphite
_diffrn_measurement_device_type     'Bruker APEXII CCD'
_diffrn_measurement_method     '\f and \w scans'
_diffrn_detector_area_resol_mean     ?
_diffrn_reflns_number     12505
_diffrn_reflns_av_R_equivalents     0.048
_diffrn_reflns_av_sigmaI/netI     0.062
_diffrn_reflns_theta_min     1.8
_diffrn_reflns_theta_max     27.5
_diffrn_reflns_theta_full     27.5
_diffrn_measured_fraction_theta_max     0.998
_diffrn_measured_fraction_theta_full     0.998
_diffrn_reflns_limit_h_min     -14
_diffrn_reflns_limit_h_max     14
_diffrn_reflns_limit_k_min     -7
_diffrn_reflns_limit_k_max     8
_diffrn_reflns_limit_l_min     -25
_diffrn_reflns_limit_l_max     23
_diffrn_standards_number     ?
_diffrn_standards_interval_count     ?
_diffrn_standards_interval_time     ?
_diffrn_standards_decay_%     ?
_refine_special_details
;
Refinement of <i>F</i>^2^ against ALL reflections. The weighted <i>R</i>-factor
<i>wR</i> and goodness of fit <i>S</i> are based on <i>F</i>^2^, conventional
<i>R</i>-factors <i>R</i> are based on <i>F</i>, with <i>F</i> set to zero for
negative <i>F</i>^2^. The threshold expression of <i>F</i>^2^ >
2\s(<i>F</i>^2^) is used only for calculating <i>R</i>-factors(gt) <i>etc</i>.
and is not relevant to the choice of reflections for refinement.
<i>R</i>-factors based on <i>F</i>^2^ are statistically about twice as large
as those based on <i>F</i>, and <i>R</i>- factors based on ALL data will be
even larger.
;
_reflns_number_total     3199
_reflns_number_gt     1620
_reflns_threshold_expression     I>2\s(I)
_refine_ls_structure_factor_coef     Fsqd
_refine_ls_matrix_type     full
_refine_ls_R_factor_all     0.122
_refine_ls_R_factor_gt     0.048
_refine_ls_wR_factor_gt     0.107
_refine_ls_wR_factor_ref     0.132
_refine_ls_goodness_of_fit_ref     1.01
_refine_ls_restrained_S_all     1.01
_refine_ls_number_reflns     3199
_refine_ls_number_parameters     157
_refine_ls_number_restraints     1
_refine_ls_hydrogen_treatment     mixed
_refine_ls_weighting_scheme     calc
_refine_ls_weighting_details
         'calc w=1/[\s^2^(Fo^2^)+(0.0552P)^2^+0.4435P] where P=(Fo^2^+2Fc^2^)/3'
_atom_sites_solution_hydrogens     geom
_atom_sites_solution_primary     direct
_atom_sites_solution_secondary     difmap
_refine_ls_shift/su_max     ?
_refine_ls_shift/su_max_lt     0.001
_refine_ls_shift/su_mean     0.000
_refine_diff_density_max     0.52
_refine_diff_density_min     -0.46
_refine_ls_extinction_method     none
_refine_ls_extinction_coef     ?
loop_
    _atom_type_symbol
    _atom_type_description
    _atom_type_scat_dispersion_real
    _atom_type_scat_dispersion_imag
    _atom_type_scat_source
    'C' 'C' 0.0030 0.0020
                         'International Tables Vol C Tables 4.2.6.8 and 6.1.1.4'
    'H' 'H' 0.0000 0.0000
                         'International Tables Vol C Tables 4.2.6.8 and 6.1.1.4'
    'Br' 'Br' -0.2900 2.4600
                         'International Tables Vol C Tables 4.2.6.8 and 6.1.1.4'
    'N' 'N' 0.0060 0.0030
                         'International Tables Vol C Tables 4.2.6.8 and 6.1.1.4'
    'O' 'O' 0.0110 0.0060
                         'International Tables Vol C Tables 4.2.6.8 and 6.1.1.4'
    'S' 'S' 0.1250 0.1230
                         'International Tables Vol C Tables 4.2.6.8 and 6.1.1.4'
_computing_data_collection     'APEX2 (Bruker, 2007)'
_computing_cell_refinement     'SAINT (Bruker, 2007)'
_computing_data_reduction     'SAINT (Bruker, 2007)'
_computing_structure_solution     'SHELXS97 (Sheldrick, 2008)'
_computing_structure_refinement     'SHELXL97 (Sheldrick, 2008)'
_computing_molecular_graphics
;
ORTEP-3 (Farrugia, 1997) and DIAMOND (Brandenburg, 2006)
;
_computing_publication_material     'publCIF (Westrip, 2010)'
loop_
    _atom_site_type_symbol
    _atom_site_label
    _atom_site_fract_x
    _atom_site_fract_y
    _atom_site_fract_z
    _atom_site_U_iso_or_equiv
    _atom_site_adp_type
    _atom_site_calc_flag
    _atom_site_refinement_flags
    _atom_site_occupancy
    _atom_site_disorder_assembly
    _atom_site_disorder_group
    Br Br1 0.03064(5) 1.13493(9) 0.90414(3) 0.1022(3) Uani d . 1 . .
    S S1 0.32555(8) 0.51051(14) 0.73331(5) 0.0523(3) Uani d . 1 . .
    O O1 0.4205(2) 0.4370(4) 0.78229(16) 0.0763(9) Uani d . 1 . .
    O O2 0.2437(2) 0.3587(3) 0.70013(15) 0.0685(8) Uani d . 1 . .
    N N1 0.3875(3) 0.6368(4) 0.67782(17) 0.0497(8) Uani d D 1 . .
    H H1N 0.450(2) 0.714(5) 0.6936(17) 0.060 Uiso d D 1 . .
    C C1 0.2414(3) 0.6900(5) 0.77706(17) 0.0435(8) Uani d . 1 . .
    C C2 0.1289(3) 0.6312(6) 0.7906(2) 0.0584(10) Uani d . 1 . .
    H H2 0.0958 0.5019 0.7746 0.070 Uiso calc R 1 . .
    C C3 0.0658(3) 0.7644(7) 0.8278(2) 0.0660(11) Uani d . 1 . .
    H H3 -0.0102 0.7259 0.8372 0.079 Uiso calc R 1 . .
    C C4 0.1155(3) 0.9538(6) 0.8508(2) 0.0582(10) Uani d . 1 . .
    C C5 0.2265(4) 1.0149(6) 0.8369(2) 0.0597(10) Uani d . 1 . .
    H H5 0.2586 1.1454 0.8524 0.072 Uiso calc R 1 . .
    C C6 0.2899(3) 0.8824(6) 0.8000(2) 0.0555(10) Uani d . 1 . .
    H H6 0.3655 0.9223 0.7904 0.067 Uiso calc R 1 . .
    C C7 0.3239(3) 0.7049(5) 0.61271(19) 0.0515(9) Uani d . 1 . .
    H H7 0.2584 0.6039 0.6000 0.062 Uiso calc R 1 . .
    C C8 0.4105(5) 0.6910(9) 0.5601(3) 0.0944(16) Uani d . 1 . .
    H H8A 0.4799 0.7797 0.5739 0.113 Uiso calc R 1 . .
    H H8B 0.4376 0.5446 0.5569 0.113 Uiso calc R 1 . .
    C C9 0.3511(6) 0.7641(13) 0.4915(3) 0.121(2) Uani d . 1 . .
    H H9A 0.4100 0.7639 0.4599 0.146 Uiso calc R 1 . .
    H H9B 0.2886 0.6634 0.4751 0.146 Uiso calc R 1 . .
    C C10 0.2986(5) 0.9797(11) 0.4935(3) 0.1082(19) Uani d . 1 . .
    H H10A 0.2572 1.0147 0.4493 0.130 Uiso calc R 1 . .
    H H10B 0.3623 1.0833 0.5043 0.130 Uiso calc R 1 . .
    C C11 0.2126(5) 0.9940(9) 0.5448(3) 0.1004(17) Uani d . 1 . .
    H H11A 0.1436 0.9042 0.5310 0.121 Uiso calc R 1 . .
    H H11B 0.1848 1.1402 0.5474 0.121 Uiso calc R 1 . .
    C C12 0.2716(4) 0.9235(7) 0.6137(2) 0.0770(13) Uani d . 1 . .
    H H12A 0.3344 1.0241 0.6297 0.092 Uiso calc R 1 . .
    H H12B 0.2126 0.9260 0.6452 0.092 Uiso calc R 1 . .
loop_
    _atom_site_aniso_label
    _atom_site_aniso_U_11
    _atom_site_aniso_U_22
    _atom_site_aniso_U_33
    _atom_site_aniso_U_12
    _atom_site_aniso_U_13
    _atom_site_aniso_U_23
    Br1 0.0808(4) 0.1222(5) 0.1086(5) 0.0104(3) 0.0315(3) -0.0430(3)
    S1 0.0472(5) 0.0401(5) 0.0703(7) 0.0070(4) 0.0101(5) 0.0059(5)
    O1 0.0616(17) 0.0779(19) 0.088(2) 0.0278(15) 0.0053(16) 0.0236(16)
    O2 0.0717(18) 0.0390(14) 0.098(2) -0.0085(13) 0.0227(17) -0.0093(13)
    N1 0.0382(16) 0.0525(18) 0.058(2) -0.0045(13) 0.0052(15) -0.0051(15)
    C1 0.0385(19) 0.0442(19) 0.047(2) 0.0044(16) 0.0015(16) 0.0099(16)
    C2 0.043(2) 0.052(2) 0.079(3) -0.0051(18) 0.003(2) -0.003(2)
    C3 0.040(2) 0.076(3) 0.083(3) 0.001(2) 0.010(2) 0.001(2)
    C4 0.052(2) 0.070(3) 0.053(3) 0.012(2) 0.0077(19) -0.006(2)
    C5 0.065(2) 0.058(2) 0.058(3) -0.007(2) 0.014(2) -0.007(2)
    C6 0.050(2) 0.057(2) 0.062(3) -0.0101(18) 0.0186(19) -0.0018(19)
    C7 0.044(2) 0.051(2) 0.059(3) -0.0072(17) 0.0042(19) -0.0070(18)
    C8 0.098(4) 0.127(4) 0.062(3) 0.026(3) 0.024(3) -0.016(3)
    C9 0.118(5) 0.192(7) 0.057(4) 0.009(5) 0.024(3) -0.018(4)
    C10 0.083(4) 0.158(6) 0.084(4) -0.013(4) 0.012(3) 0.046(4)
    C11 0.104(4) 0.113(4) 0.085(4) 0.023(3) 0.015(3) 0.034(3)
    C12 0.095(3) 0.071(3) 0.066(3) 0.021(2) 0.016(3) 0.008(2)
_geom_special_details
;
All s.u.'s (except the s.u. in the dihedral angle between two l.s. planes) are
estimated using the full covariance matrix. The cell s.u.'s are taken into
account individually in the estimation of s.u.'s in distances, angles and
torsion angles; correlations between s.u.'s in cell parameters are only used
when they are defined by crystal symmetry. An approximate (isotropic)
treatment of cell s.u.'s is used for estimating s.u.'s involving l.s. planes.
;
loop_
    _geom_bond_atom_site_label_1
    _geom_bond_atom_site_label_2
    _geom_bond_site_symmetry_2
    _geom_bond_distance
    _geom_bond_publ_flag
    Br1 C4 . 1.893(4) ?
    S1 O2 . 1.427(3) ?
    S1 O1 . 1.431(3) ?
    S1 N1 . 1.591(3) ?
    S1 C1 . 1.769(3) ?
    N1 C7 . 1.467(5) ?
    N1 H1N . 0.88(3) ?
    C1 C6 . 1.376(5) ?
    C1 C2 . 1.378(5) ?
    C2 C3 . 1.372(5) ?
    C2 H2 . 0.9300 ?
    C3 C4 . 1.366(6) ?
    C3 H3 . 0.9300 ?
    C4 C5 . 1.369(5) ?
    C5 C6 . 1.368(5) ?
    C5 H5 . 0.9300 ?
    C6 H6 . 0.9300 ?
    C7 C12 . 1.490(5) ?
    C7 C8 . 1.523(5) ?
    C7 H7 . 0.9800 ?
    C8 C9 . 1.518(8) ?
    C8 H8A . 0.9700 ?
    C8 H8B . 0.9700 ?
    C9 C10 . 1.475(8) ?
    C9 H9A . 0.9700 ?
    C9 H9B . 0.9700 ?
    C10 C11 . 1.499(7) ?
    C10 H10A . 0.9700 ?
    C10 H10B . 0.9700 ?
    C11 C12 . 1.517(6) ?
    C11 H11A . 0.9700 ?
    C11 H11B . 0.9700 ?
    C12 H12A . 0.9700 ?
    C12 H12B . 0.9700 ?
loop_
    _geom_angle_atom_site_label_1
    _geom_angle_atom_site_label_2
    _geom_angle_atom_site_label_3
    _geom_angle_site_symmetry_1
    _geom_angle_site_symmetry_3
    _geom_angle
    _geom_angle_publ_flag
    O2 S1 O1 . . 119.11(17) ?
    O2 S1 N1 . . 108.71(17) ?
    O1 S1 N1 . . 106.31(17) ?
    O2 S1 C1 . . 107.33(16) ?
    O1 S1 C1 . . 105.45(17) ?
    N1 S1 C1 . . 109.69(15) ?
    C7 N1 S1 . . 123.6(2) ?
    C7 N1 H1N . . 116(2) ?
    S1 N1 H1N . . 115(2) ?
    C6 C1 C2 . . 120.3(3) ?
    C6 C1 S1 . . 120.4(3) ?
    C2 C1 S1 . . 119.3(3) ?
    C3 C2 C1 . . 119.7(3) ?
    C3 C2 H2 . . 120.2 ?
    C1 C2 H2 . . 120.2 ?
    C2 C3 C4 . . 119.5(4) ?
    C2 C3 H3 . . 120.3 ?
    C4 C3 H3 . . 120.3 ?
    C5 C4 C3 . . 121.3(4) ?
    C5 C4 Br1 . . 119.0(3) ?
    C3 C4 Br1 . . 119.7(3) ?
    C6 C5 C4 . . 119.4(4) ?
    C6 C5 H5 . . 120.3 ?
    C4 C5 H5 . . 120.3 ?
    C5 C6 C1 . . 119.9(3) ?
    C5 C6 H6 . . 120.1 ?
    C1 C6 H6 . . 120.1 ?
    N1 C7 C12 . . 113.8(3) ?
    N1 C7 C8 . . 108.2(3) ?
    C12 C7 C8 . . 110.5(4) ?
    N1 C7 H7 . . 108.1 ?
    C12 C7 H7 . . 108.1 ?
    C8 C7 H7 . . 108.1 ?
    C9 C8 C7 . . 111.0(4) ?
    C9 C8 H8A . . 109.4 ?
    C7 C8 H8A . . 109.4 ?
    C9 C8 H8B . . 109.4 ?
    C7 C8 H8B . . 109.4 ?
    H8A C8 H8B . . 108.0 ?
    C10 C9 C8 . . 112.5(5) ?
    C10 C9 H9A . . 109.1 ?
    C8 C9 H9A . . 109.1 ?
    C10 C9 H9B . . 109.1 ?
    C8 C9 H9B . . 109.1 ?
    H9A C9 H9B . . 107.8 ?
    C9 C10 C11 . . 111.6(5) ?
    C9 C10 H10A . . 109.3 ?
    C11 C10 H10A . . 109.3 ?
    C9 C10 H10B . . 109.3 ?
    C11 C10 H10B . . 109.3 ?
    H10A C10 H10B . . 108.0 ?
    C10 C11 C12 . . 110.9(4) ?
    C10 C11 H11A . . 109.5 ?
    C12 C11 H11A . . 109.5 ?
    C10 C11 H11B . . 109.5 ?
    C12 C11 H11B . . 109.5 ?
    H11A C11 H11B . . 108.0 ?
    C7 C12 C11 . . 112.5(4) ?
    C7 C12 H12A . . 109.1 ?
    C11 C12 H12A . . 109.1 ?
    C7 C12 H12B . . 109.1 ?
    C11 C12 H12B . . 109.1 ?
    H12A C12 H12B . . 107.8 ?
loop_
    _geom_torsion_atom_site_label_1
    _geom_torsion_atom_site_label_2
    _geom_torsion_atom_site_label_3
    _geom_torsion_atom_site_label_4
    _geom_torsion_site_symmetry_1
    _geom_torsion_site_symmetry_2
    _geom_torsion_site_symmetry_3
    _geom_torsion_site_symmetry_4
    _geom_torsion
    _geom_torsion_publ_flag
    O2 S1 N1 C7 . . . . 39.2(3) ?
    O1 S1 N1 C7 . . . . 168.6(3) ?
    C1 S1 N1 C7 . . . . -77.8(3) ?
    O2 S1 C1 C6 . . . . -164.1(3) ?
    O1 S1 C1 C6 . . . . 68.0(3) ?
    N1 S1 C1 C6 . . . . -46.1(3) ?
    O2 S1 C1 C2 . . . . 18.8(4) ?
    O1 S1 C1 C2 . . . . -109.1(3) ?
    N1 S1 C1 C2 . . . . 136.8(3) ?
    C6 C1 C2 C3 . . . . -0.8(6) ?
    S1 C1 C2 C3 . . . . 176.3(3) ?
    C1 C2 C3 C4 . . . . 0.1(6) ?
    C2 C3 C4 C5 . . . . 0.8(7) ?
    C2 C3 C4 Br1 . . . . -178.4(3) ?
    C3 C4 C5 C6 . . . . -1.0(6) ?
    Br1 C4 C5 C6 . . . . 178.2(3) ?
    C4 C5 C6 C1 . . . . 0.3(6) ?
    C2 C1 C6 C5 . . . . 0.6(6) ?
    S1 C1 C6 C5 . . . . -176.5(3) ?
    S1 N1 C7 C12 . . . . 91.1(4) ?
    S1 N1 C7 C8 . . . . -145.7(3) ?
    N1 C7 C8 C9 . . . . -178.8(4) ?
    C12 C7 C8 C9 . . . . -53.5(6) ?
    C7 C8 C9 C10 . . . . 54.4(7) ?
    C8 C9 C10 C11 . . . . -55.0(7) ?
    C9 C10 C11 C12 . . . . 54.5(7) ?
    N1 C7 C12 C11 . . . . 176.7(4) ?
    C8 C7 C12 C11 . . . . 54.8(5) ?
    C10 C11 C12 C7 . . . . -55.3(6) ?
loop_
    _geom_hbond_atom_site_label_D
    _geom_hbond_atom_site_label_H
    _geom_hbond_atom_site_label_A
    _geom_hbond_site_symmetry_A
    _geom_hbond_distance_DH
    _geom_hbond_distance_HA
    _geom_hbond_distance_DA
    _geom_hbond_angle_DHA
    C2 H2 O2 1_555 0.93 2.53 2.903(4) 104
    C7 H7 O2 1_555 0.98 2.54 2.992(4) 108
    N1 H1n O1 2_656 0.88(3) 2.03(3) 2.898(4) 169(3)
