# Supplementary material for: 4-Bromo-N-cyclo­hexyl­benzene­sulfonamide
Source: Acta Crystallogr Sect E Struct Rep Online. 2010 Jul 10;66(Pt 8):o1989. doi: 10.1107/S1600536810026796 (PMC3007228; doi:10.1107/S1600536810026796)
Supplement: Supplementary file 2 [file e-66-o1989-Isup2.hkl]

#
# h,k,l, Fc-squared, Fo-squared, sigma(Fo-squared) and status flag
#
data_I
_shelx_title ' faiza1an_0m in P2(1)/c'
_shelx_refln_list_code          4
_shelx_F_calc_maximum      174.56
_exptl_crystal_F_000       647.90
_reflns_d_resolution_high  0.7696
 
loop_
 _symmetry_equiv_pos_as_xyz
 'x, y, z'
 '-x, y+1/2, -z+1/2'
 '-x, -y, -z'
 'x, -y-1/2, z-1/2'
 
_cell_length_a    11.2539
_cell_length_b     6.2575
_cell_length_c    19.9743
_cell_angle_alpha  90.000
_cell_angle_beta   97.214
_cell_angle_gamma  90.000
 
_shelx_F_squared_multiplier     1.000
 
loop_
 _refln_index_h
 _refln_index_k
 _refln_index_l
 _refln_F_squared_calc
 _refln_F_squared_meas
 _refln_F_squared_sigma
 _refln_observed_status
   2   0   0     1599.12     1647.98     40.51 o
   3   0   0    30471.73    31726.64    658.70 o
   4   0   0     3051.31     3052.94     57.35 o
   5   0   0      484.85      418.39     15.82 o
   6   0   0       16.66        4.23      7.96 o
   7   0   0      191.60      178.03     16.60 o
   8   0   0       19.27       11.28     13.02 o
   9   0   0      250.18      298.69     29.49 o
  10   0   0       41.64        0.54     27.97 o
  11   0   0      920.92      913.90     54.07 o
  12   0   0        0.82        2.67     21.18 o
  13   0   0        4.96       37.82     32.04 o
  14   0   0      118.37      162.89     31.52 o
   1   1   0     6656.42     6397.40     93.76 o
   2   1   0     4878.74     4849.46     50.54 o
   3   1   0       21.47       22.08      2.72 o
   4   1   0      151.41      140.17      5.95 o
   5   1   0     3331.58     3327.31     41.64 o
   6   1   0     1979.67     1917.73     28.50 o
   7   1   0     1163.67     1205.07     24.94 o
   8   1   0      760.12      728.10     19.95 o
   9   1   0      448.14      470.44     23.06 o
  10   1   0      189.41      223.78     15.32 o
  11   1   0       74.48       95.00     13.70 o
  12   1   0      125.18      154.15     20.23 o
  13   1   0       11.54       31.64     18.23 o
  14   1   0        4.59       12.54     19.82 o
   0   2   0     2150.06     2486.82     43.23 o
   1   2   0      663.57      799.05     11.94 o
   2   2   0     3437.65     3043.55     32.85 o
   3   2   0       13.45       19.09      2.59 o
   4   2   0       42.88       38.15      3.70 o
   5   2   0      336.49      314.89      8.43 o
   6   2   0      328.85      339.50     16.00 o
   7   2   0       93.24       77.43      8.73 o
   8   2   0      110.82       94.57     10.10 o
   9   2   0      469.00      496.92     21.39 o
  10   2   0       83.74       71.93     19.21 o
  11   2   0       33.97       20.52     19.82 o
  12   2   0       10.77       16.04     16.19 o
  13   2   0        2.75       10.81     18.65 o
  14   2   0        3.62        9.51     23.68 o
   1   3   0        3.58        6.18      3.67 o
   2   3   0        1.15        1.56      2.37 o
   3   3   0      492.65      503.01      9.98 o
   4   3   0        9.08        5.27      3.93 o
   5   3   0     1233.22     1164.70     18.94 o
   6   3   0      868.11      881.21     17.91 o
   7   3   0      228.70      211.25     10.30 o
   8   3   0       62.50       53.98     10.13 o
   9   3   0       22.63       26.49     10.82 o
  10   3   0       90.66       72.62     14.86 o
  11   3   0       15.02       20.52     14.93 o
  12   3   0        0.47        2.69     16.04 o
  13   3   0       10.61       -1.81     18.76 o
   0   4   0      260.83      236.03      9.54 o
   1   4   0     1382.92     1338.98     23.10 o
   2   4   0     1104.19     1035.67     18.61 o
   3   4   0       21.64       11.57      4.66 o
   4   4   0      462.04      481.53     11.24 o
   5   4   0      849.08      750.11     15.08 o
   6   4   0      166.48      166.42     13.31 o
   7   4   0      185.28      204.74     18.82 o
   8   4   0      535.72      491.99     24.08 o
   9   4   0      282.99      279.70     15.40 o
  10   4   0        0.11      -17.24     13.02 o
  11   4   0       19.61       20.19     20.02 o
  12   4   0       85.19       99.46     29.96 o
   1   5   0      118.84      111.20      8.29 o
   2   5   0       83.74       90.26      9.05 o
   3   5   0        1.79       -2.66     10.21 o
   4   5   0      478.69      491.75     22.36 o
   5   5   0       98.91      141.58     16.74 o
   6   5   0       51.23       39.87     13.68 o
   7   5   0      152.59      158.71     17.72 o
   8   5   0        0.93       14.03     16.15 o
   9   5   0       31.40       24.59     18.92 o
  10   5   0       12.09       -9.71     19.62 o
  11   5   0        6.41      -20.63     21.20 o
   0   6   0      409.76      447.33     31.32 o
   1   6   0       10.18       -1.57     13.13 o
   2   6   0      139.69      117.26     17.56 o
   3   6   0      128.31      136.45     18.73 o
   4   6   0        1.19       19.45     20.93 o
   5   6   0       16.56       36.10     52.21 o
   6   6   0       61.28       71.05     22.50 o
   7   6   0       20.01       22.66     50.85 o
   8   6   0        6.98       52.54     40.68 o
   9   6   0       58.38        1.36     44.41 o
   1   7   0       12.71       -6.59     26.23 o
   2   7   0       11.28       86.10     44.07 o
   3   7   0        0.32       26.10     38.65 o
   4   7   0       11.17        1.36     43.05 o
   5   7   0       16.60       17.63     45.09 o
   6   7   0        2.93       39.32     43.05 o
   7   7   0        5.08       56.61     50.17 o
   0   8   0       74.95       54.24     49.15 o
   1   8   0        0.34        9.49     47.12 o
   2   8   0       10.96       23.05     49.49 o
 -14   1   1       62.90       52.15     19.59 o
 -13   1   1       36.49       22.44     18.27 o
 -12   1   1      190.60      221.89     20.29 o
 -11   1   1      471.66      418.57     19.23 o
 -10   1   1       55.10       66.59     11.86 o
  -9   1   1      209.93      213.77     13.00 o
  -8   1   1      169.26      152.28     10.55 o
  -7   1   1        0.88       -4.26      6.70 o
  -6   1   1      117.59      108.09      6.53 o
  -5   1   1      242.78      233.02      9.21 o
  -4   1   1       79.90       77.17      3.92 o
  -3   1   1     4066.78     4149.26     46.45 o
  -2   1   1       61.02       76.60      2.49 o
  -1   1   1    10551.55    11027.66    141.53 o
   0   1   1     2924.25     3044.20     90.00 o
   1   1   1      504.88      559.22      8.21 o
   2   1   1    27619.54    27425.37    626.11 o
   3   1   1     1066.77     1145.69     14.72 o
   4   1   1      834.31      948.85     16.77 o
   5   1   1     3960.79     3964.24     52.42 o
   6   1   1      962.19     1010.26     19.64 o
   7   1   1       19.61        9.73     10.44 o
   8   1   1      589.88      573.67     20.58 o
   9   1   1      283.86      298.41     16.80 o
  10   1   1      205.46      165.17     13.55 o
  11   1   1       76.33       95.48     13.77 o
  12   1   1       68.93      111.35     18.19 o
  13   1   1       96.10       76.89     19.09 o
  14   1   1        1.17       -0.52     19.44 o
 -14   2   1       12.81        8.00     20.05 o
 -13   2   1        3.23       41.66     18.97 o
 -12   2   1        6.33       21.14     16.61 o
 -11   2   1        2.32        4.12     14.25 o
 -10   2   1       64.23       71.04     12.06 o
  -9   2   1      683.85      775.64     31.02 o
  -8   2   1      869.78      851.63     21.96 o
  -7   2   1      736.34      722.81     18.76 o
  -6   2   1     3608.15     3606.38     48.82 o
  -5   2   1     5068.58     5129.38     62.10 o
  -4   2   1     1308.17     1239.98     15.66 o
  -3   2   1     2006.23     2010.24     21.66 o
  -2   2   1    11109.31    11200.15    115.53 o
  -1   2   1     3672.16     3615.70     41.05 o
   0   2   1     2029.43     2055.80     24.24 o
   1   2   1     1335.18     1452.17     16.75 o
   2   2   1       76.84       60.59      3.28 o
   3   2   1      808.76      742.97     10.61 o
   4   2   1     1394.22     1341.01     17.62 o
   5   2   1      393.24      409.55     12.43 o
   6   2   1       21.19       18.49      6.33 o
   7   2   1     1015.64      906.44     21.33 o
   8   2   1      172.87      136.92     11.05 o
   9   2   1      373.24      358.83     16.08 o
  10   2   1      295.57      305.35     16.48 o
  11   2   1      179.22      179.77     18.14 o
  12   2   1       85.73      128.06     18.81 o
  13   2   1        2.46        7.12     18.29 o
 -13   3   1       30.87       41.71     22.36 o
 -12   3   1       35.77       46.15     28.87 o
 -11   3   1        4.33      -16.62     14.45 o
 -10   3   1      124.24      119.75     15.32 o
  -9   3   1        3.86        2.92     10.04 o
  -8   3   1      130.41      120.56     10.94 o
  -7   3   1     2014.05     1985.67     38.13 o
  -6   3   1       10.97       -1.50      5.96 o
  -5   3   1      375.90      336.42     10.44 o
  -4   3   1      619.94      643.24      9.76 o
  -3   3   1      261.03      222.82      9.78 o
  -2   3   1     1728.01     1671.61     22.63 o
  -1   3   1     1088.13     1097.08     18.68 o
   0   3   1     3882.65     3850.93     49.78 o
   1   3   1      258.15      175.91      5.59 o
   2   3   1       40.90       42.16      3.86 o
   3   3   1     3655.02     3706.21     45.70 o
   4   3   1     4875.37     4855.29     52.75 o
   5   3   1      163.16      154.33     10.59 o
   6   3   1       11.42        6.56      6.32 o
   7   3   1     2573.39     2664.15     41.99 o
   8   3   1        1.49        0.07      8.15 o
   9   3   1      243.90      201.07     12.67 o
  10   3   1       76.40      102.36     13.55 o
  11   3   1       26.19       23.61     15.21 o
  12   3   1        0.25       -7.17     17.08 o
  13   3   1        5.93       34.87     19.18 o
 -12   4   1        0.04      -31.13     47.80 o
 -11   4   1        3.23        1.24     19.41 o
 -10   4   1        5.28       25.87     20.72 o
  -9   4   1        6.26        6.28     10.14 o
  -8   4   1       13.13       10.31     16.67 o
  -7   4   1       44.05       60.71     11.16 o
  -6   4   1       61.27       52.24      8.90 o
  -5   4   1      101.76      114.16      7.27 o
  -4   4   1        3.01        9.96      5.01 o
  -3   4   1       53.38       55.59      4.86 o
  -2   4   1      260.54      290.43     10.26 o
  -1   4   1       20.15        5.93      5.18 o
   0   4   1      569.60      600.28     17.62 o
   1   4   1       15.98       16.74      4.47 o
   2   4   1        9.98       14.26      6.32 o
   3   4   1       43.21       42.59      6.39 o
   4   4   1        2.66        5.44      5.58 o
   5   4   1        0.47        1.93      6.21 o
   6   4   1      183.11      174.59      9.34 o
   7   4   1       71.45       46.48     15.12 o
   8   4   1        3.58        4.13      8.39 o
   9   4   1       31.75       41.27     11.89 o
  10   4   1        0.07       -1.79     12.59 o
  11   4   1        4.58        7.96     24.25 o
  12   4   1        6.95      -38.57     26.35 o
 -11   5   1       28.27       23.32     22.43 o
 -10   5   1       35.83       45.51     21.87 o
  -9   5   1        1.55       13.09     29.29 o
  -8   5   1       58.40       72.48     16.92 o
  -7   5   1      200.89      205.19     18.59 o
  -6   5   1       74.56       74.56     12.29 o
  -5   5   1      152.91      135.28      9.44 o
  -4   5   1      233.04      240.20     11.20 o
  -3   5   1      143.81      141.07      7.98 o
  -2   5   1      649.18      561.92     16.23 o
  -1   5   1       92.58      111.43     12.59 o
   0   5   1        5.23        3.79      6.68 o
   1   5   1      717.52      603.77     11.93 o
   2   5   1      109.51      156.33     10.08 o
   3   5   1       48.27       59.19      8.59 o
   4   5   1      888.03      767.30     25.31 o
   5   5   1        0.63        6.90     24.26 o
   6   5   1       50.26       69.41     21.12 o
   7   5   1      279.91      255.91     20.29 o
   8   5   1        2.89       15.47     16.81 o
   9   5   1       16.92       -2.01     17.80 o
  10   5   1       58.57       41.13     24.88 o
  11   5   1        1.43      -18.83     21.64 o
  -9   6   1        3.86        6.98     34.75 o
  -8   6   1       10.63        1.73     19.34 o
  -7   6   1       85.03       93.52     37.46 o
  -6   6   1        0.86       12.27     21.38 o
  -5   6   1       50.27       44.65     39.49 o
  -4   6   1        4.42       15.88     24.07 o
  -3   6   1        0.67       21.37     15.36 o
  -2   6   1      415.55      409.77     29.26 o
  -1   6   1      117.31      139.50     18.10 o
   0   6   1       12.79       30.12     11.45 o
   1   6   1       22.91       40.55     13.40 o
   2   6   1      196.01      146.27     18.54 o
   3   6   1       94.84      101.52     17.55 o
   4   6   1      127.66      108.86     23.89 o
   5   6   1        3.34       32.75     21.50 o
   6   6   1       12.37       -0.55     33.05 o
   7   6   1        3.40      -30.17     39.32 o
   8   6   1        2.82       79.32     46.78 o
   9   6   1       38.16       14.92     47.12 o
  -7   7   1        2.80       35.93     48.82 o
  -6   7   1       16.22       25.42     45.09 o
  -5   7   1       14.55      -21.02     43.05 o
  -4   7   1       89.24      106.11     47.12 o
  -3   7   1        2.02       91.19     44.41 o
  -2   7   1       25.74      -56.27     38.65 o
  -1   7   1      108.20      135.84     33.73 o
   0   7   1       21.04       16.10     28.05 o
   1   7   1       72.05       24.26     29.03 o
   2   7   1       23.32       67.80     40.68 o
   3   7   1       13.76      -21.36     42.04 o
   4   7   1       12.59       67.12     47.12 o
   5   7   1       62.20       20.34     47.80 o
   6   7   1        4.07       -1.36     47.46 o
   7   7   1        2.04       26.10     48.14 o
  -2   8   1        0.01       -4.07     48.14 o
  -1   8   1        0.15       47.46     46.78 o
   0   8   1       12.41       66.04     34.37 o
   1   8   1        3.79      -12.54     47.46 o
   2   8   1        0.31       46.78     50.17 o
 -14   0   2        5.80      -39.67     26.45 o
 -13   0   2        6.93        4.41     24.95 o
 -12   0   2      476.10      530.16     27.42 o
 -11   0   2        7.25        9.83     14.10 o
 -10   0   2      355.43      381.27     28.02 o
  -9   0   2     2327.22     2389.18     69.73 o
  -8   0   2     1263.71     1122.39     81.02 o
  -7   0   2     1377.85     1350.32     42.89 o
  -6   0   2      528.70      367.20     15.78 o
  -5   0   2     1406.81     1464.01     29.53 o
  -4   0   2     1265.99     1393.09     31.25 o
  -3   0   2     5348.00     4884.84     81.70 o
  -2   0   2     2999.56     3602.75    115.04 o
   1   0   2     1265.92     1413.27     49.83 o
   3   0   2     7409.41     8079.31    189.01 o
   4   0   2     7096.98     7005.08    116.95 o
   5   0   2     8910.04     8737.79    173.75 o
   6   0   2     3301.49     3227.21     69.99 o
   7   0   2     1112.01     1107.14     38.09 o
   8   0   2     1031.57     1173.60     48.14 o
   9   0   2       70.57       77.34     26.61 o
  10   0   2      362.67      356.24     27.45 o
  11   0   2      555.15      696.97     38.80 o
  12   0   2        2.86       19.51     23.19 o
  13   0   2       60.14       17.45     24.56 o
  14   0   2       21.14       71.76     30.45 o
 -14   1   2       34.68       31.28     20.04 o
 -13   1   2       33.25       54.06     18.23 o
 -12   1   2       32.33       18.81     13.85 o
 -11   1   2        7.82       -7.77     11.43 o
 -10   1   2        2.85        1.88     10.25 o
  -9   1   2       39.10       55.88      9.89 o
  -8   1   2       36.85       45.12      8.41 o
  -7   1   2      458.74      458.97     14.68 o
  -6   1   2     1186.37     1139.17     19.10 o
  -5   1   2     3165.61     3158.76     39.72 o
  -4   1   2     3271.94     3072.78     35.79 o
  -3   1   2     7750.79     7963.25     82.76 o
  -2   1   2    15007.88    15020.59    153.77 o
  -1   1   2      775.46      730.59      9.61 o
   0   1   2     8251.53     7926.56     85.75 o
   1   1   2      289.06      288.79      5.38 o
   2   1   2      486.32      476.21      8.14 o
   3   1   2     3099.51     2942.98     38.47 o
   4   1   2       11.37       22.95      4.23 o
   5   1   2      669.14      678.98     13.58 o
   6   1   2      164.92      191.29     11.21 o
   7   1   2        2.79      -10.04      8.48 o
   8   1   2      101.71       80.98     11.67 o
   9   1   2      165.48      141.31     15.90 o
  10   1   2        5.01        4.86     13.06 o
  11   1   2      107.17       95.17     15.73 o
  12   1   2        2.34       13.97     16.28 o
  13   1   2        5.27        5.97     18.45 o
  14   1   2       39.64       39.35     20.52 o
 -14   2   2        9.95       19.35     23.50 o
 -13   2   2        2.39        3.52     17.78 o
 -12   2   2       73.21       54.24     17.54 o
 -11   2   2       45.22       54.32     14.01 o
 -10   2   2       31.49       22.16     11.47 o
  -9   2   2      237.38      213.66     13.49 o
  -8   2   2      479.90      455.85     16.19 o
  -7   2   2      148.61      134.62      9.72 o
  -6   2   2      126.45      121.24      7.32 o
  -5   2   2      579.96      596.91     20.47 o
  -4   2   2     3699.19     3826.32     41.66 o
  -3   2   2     1452.80     1279.25     14.75 o
  -2   2   2      124.40       96.85      3.65 o
  -1   2   2     1770.06     1744.23     19.80 o
   0   2   2     1553.98     1447.32     19.04 o
   1   2   2     2415.63     2456.19     25.67 o
   2   2   2      168.50      142.92      4.18 o
   3   2   2      998.38      935.40     12.81 o
   4   2   2      130.18      146.69      5.32 o
   5   2   2        3.43        4.00      4.44 o
   6   2   2     1195.72     1156.63     23.71 o
   7   2   2      171.27      158.71     10.47 o
   8   2   2      161.50      172.91     11.73 o
   9   2   2      306.10      318.45     15.70 o
  10   2   2       15.82        8.85     13.52 o
  11   2   2      141.19      141.45     17.46 o
  12   2   2       27.76       37.14     16.82 o
  13   2   2       10.13        7.93     27.45 o
 -13   3   2        0.13        9.44     18.48 o
 -12   3   2        9.60       11.68     16.17 o
 -11   3   2       37.91       44.52     17.94 o
 -10   3   2        1.90      -13.87     12.87 o
  -9   3   2        0.78        3.45      9.97 o
  -8   3   2       28.93       37.23      9.36 o
  -7   3   2      160.43      137.22      9.38 o
  -6   3   2        8.36       10.57      6.05 o
  -5   3   2      127.49      105.22      6.40 o
  -4   3   2     2032.82     1981.87     22.44 o
  -3   3   2     1448.50     1523.46     19.73 o
  -2   3   2      737.80      813.48     13.94 o
  -1   3   2     1055.64     1021.13     16.07 o
   0   3   2     1211.37     1225.82     17.20 o
   1   3   2      390.36      372.29      8.48 o
   2   3   2     1030.67     1047.43     18.15 o
   3   3   2      225.12      225.29      6.53 o
   4   3   2        2.12        3.37      3.67 o
   5   3   2     1430.15     1423.77     20.92 o
   6   3   2        5.32       11.55      6.47 o
   7   3   2       99.09       88.55      8.63 o
   8   3   2        3.12        4.00      8.26 o
   9   3   2      167.20      154.83     13.28 o
  10   3   2       28.90       20.62     13.66 o
  11   3   2       27.65       32.94     15.78 o
  12   3   2        3.31       -0.91     17.34 o
  13   3   2        0.12       13.39     19.35 o
 -12   4   2        3.96       18.92     58.65 o
 -11   4   2      136.55      154.39     34.79 o
 -10   4   2      211.21      214.18     21.99 o
  -9   4   2       31.61       62.02     11.25 o
  -8   4   2      792.49      825.66     30.68 o
  -7   4   2     1016.23      978.03     25.12 o
  -6   4   2      251.18      229.52     10.70 o
  -5   4   2      181.90      233.15      8.91 o
  -4   4   2      522.35      560.99     11.43 o
  -3   4   2      195.15      151.26      6.27 o
  -2   4   2       61.76       62.64      5.53 o
  -1   4   2       67.86       64.40      6.30 o
   0   4   2      173.26      154.58      6.05 o
   1   4   2       63.49       70.52      4.59 o
   2   4   2      280.42      259.28      9.17 o
   3   4   2     1450.46     1433.52     28.41 o
   4   4   2      633.54      646.15     19.76 o
   5   4   2       29.24       52.76      9.00 o
   6   4   2      528.60      595.01     20.78 o
   7   4   2      347.50      327.29     16.26 o
   8   4   2       25.55       17.87      9.86 o
   9   4   2      179.68      199.30     15.01 o
  10   4   2       29.89       62.36     14.23 o
  11   4   2        0.23       22.44     23.84 o
  12   4   2       84.26       64.73     29.92 o
 -11   5   2       18.73        6.81     22.51 o
 -10   5   2        0.16       -0.82     43.19 o
  -9   5   2       25.40       12.39     18.29 o
  -8   5   2       74.44       61.29     17.25 o
  -7   5   2        7.68       -9.53     28.69 o
  -6   5   2        9.79       38.54     10.41 o
  -5   5   2      101.79      101.22      8.05 o
  -4   5   2       42.81       33.75      7.19 o
  -3   5   2      454.30      484.04     16.75 o
  -2   5   2      613.95      665.17     17.76 o
  -1   5   2      281.06      342.37     19.12 o
   0   5   2      111.22      120.25      6.69 o
   1   5   2      305.35      353.42      9.67 o
   2   5   2      435.82      459.70     18.54 o
   3   5   2        6.86        4.98      7.95 o
   4   5   2       18.92       22.83     11.60 o
   5   5   2        7.59       -2.71     29.66 o
   6   5   2        5.72        2.90     19.43 o
   7   5   2        1.41       -7.65     22.24 o
   8   5   2       36.09       36.61     25.73 o
   9   5   2        9.27      -27.00     27.12 o
  10   5   2        0.76      -28.98     20.25 o
  11   5   2       20.41       10.48     31.74 o
  -9   6   2      102.02      164.75     66.10 o
  -8   6   2        0.08      -19.81     19.11 o
  -7   6   2        2.85        5.65     13.23 o
  -6   6   2       81.15      140.61     21.40 o
  -5   6   2        5.32        9.93     26.82 o
  -4   6   2        0.37      -21.28     18.69 o
  -3   6   2       72.35       73.57     21.00 o
  -2   6   2       45.48       29.89     13.87 o
  -1   6   2       39.49       30.85     13.69 o
   0   6   2      229.64      179.51     16.61 o
   1   6   2        8.93        9.99     13.82 o
   2   6   2      286.49      336.91     30.68 o
   3   6   2      154.34      126.26     19.04 o
   4   6   2        3.07      -21.32     18.56 o
   5   6   2      135.09      187.42     60.17 o
   6   6   2       42.78       34.92     38.31 o
   7   6   2        3.45       36.61     43.39 o
   8   6   2       11.28       48.48     46.10 o
   9   6   2       20.67      -10.51     46.44 o
  -7   7   2        0.28      -10.17     46.10 o
  -6   7   2        3.93      -41.70     43.05 o
  -5   7   2       18.55        4.07     41.02 o
  -4   7   2        2.45       13.90     41.36 o
  -3   7   2        1.75      -26.78     38.65 o
  -2   7   2       24.73      -38.31     38.31 o
  -1   7   2        1.86      -22.91     33.22 o
   0   7   2        2.94       11.58     27.94 o
   1   7   2       18.76        6.44     43.05 o
   2   7   2        2.49      -37.29     37.29 o
   3   7   2        8.72      -30.85     38.31 o
   4   7   2        7.52        4.75     45.43 o
   5   7   2        3.25       49.49     48.48 o
   6   7   2        0.25      -35.26     45.09 o
   7   7   2        3.51        1.69     49.15 o
  -2   8   2        9.09      -56.61     43.73 o
  -1   8   2        8.86      -36.95     44.75 o
   0   8   2       47.97       44.17     34.07 o
   1   8   2        3.21       -0.68     49.49 o
   2   8   2       31.54       10.17     51.19 o
 -14   1   3       21.25       31.04     19.50 o
 -13   1   3      186.31      249.45     22.43 o
 -12   1   3        3.50       -2.43     12.94 o
 -11   1   3        7.61       -0.82     11.29 o
 -10   1   3     1464.11     1454.02     32.41 o
  -9   1   3      446.90      461.05     16.98 o
  -8   1   3      226.88      219.12     11.77 o
  -7   1   3      934.69      805.74     19.30 o
  -6   1   3     1201.35     1123.11     21.85 o
  -5   1   3      604.83      645.07     11.96 o
  -4   1   3     4383.57     4382.48     47.19 o
  -3   1   3     3531.87     3840.05     41.11 o
  -2   1   3     2115.09     2155.64     23.62 o
  -1   1   3    14203.71    14598.68    149.35 o
   0   1   3    11403.27    11275.79    110.21 o
   1   1   3     8127.07     7808.24    128.14 o
   2   1   3     2776.52     2885.59     44.23 o
   3   1   3       31.40       12.47      3.34 o
   4   1   3      908.48      865.14     16.07 o
   5   1   3      832.81      872.11     17.30 o
   6   1   3      225.66      222.08     11.73 o
   7   1   3     1660.62     1576.84     34.61 o
   8   1   3       44.76       53.38     11.19 o
   9   1   3       33.83        9.05     12.13 o
  10   1   3      518.66      547.08     27.97 o
  11   1   3       23.43       50.69     15.84 o
  12   1   3        4.02       -4.01     16.14 o
  13   1   3       31.31       23.41     18.26 o
  14   1   3        3.75      -13.92     19.47 o
 -14   2   3        8.80      -28.19     18.79 o
 -13   2   3       36.44       28.14     17.61 o
 -12   2   3       47.34       28.47     16.46 o
 -11   2   3       13.91       15.36     13.77 o
 -10   2   3      118.32       94.58     14.31 o
  -9   2   3      540.14      449.57     17.29 o
  -8   2   3       57.52       62.50      9.78 o
  -7   2   3      100.59       88.27      8.89 o
  -6   2   3        6.10        2.99      5.59 o
  -5   2   3      239.10      183.10      6.41 o
  -4   2   3     2698.83     2591.31     29.34 o
  -3   2   3    10271.35    10728.20    105.96 o
  -2   2   3     1296.30     1245.73     14.17 o
  -1   2   3     2628.20     2489.96     25.03 o
   0   2   3     8963.90     9334.09     96.56 o
   1   2   3     3454.37     3633.21     37.11 o
   2   2   3    11204.49    11274.20    122.89 o
   3   2   3     1549.32     1447.90     20.92 o
   4   2   3     1940.47     1931.78     27.62 o
   5   2   3     3413.17     3415.68     43.29 o
   6   2   3      218.88      230.69      9.79 o
   7   2   3      173.64      198.23     10.32 o
   8   2   3       53.05       37.82      9.59 o
   9   2   3       58.10       83.36     13.86 o
  10   2   3       43.27       21.92     13.99 o
  11   2   3       61.62       52.03     16.13 o
  12   2   3        1.53       11.95     16.77 o
  13   2   3        9.05        6.76     18.02 o
 -13   3   3        6.64        7.41     17.88 o
 -12   3   3       20.57       15.14     16.49 o
 -11   3   3      166.91      192.81     18.39 o
 -10   3   3       13.36        5.19     16.78 o
  -9   3   3      273.11      310.72     15.31 o
  -8   3   3      690.31      690.51     20.39 o
  -7   3   3       20.82       19.90      7.51 o
  -6   3   3      835.94      847.96     17.72 o
  -5   3   3     3859.09     3907.18     49.15 o
  -4   3   3       71.00       73.30      4.52 o
  -3   3   3     1176.79     1252.40     16.14 o
  -2   3   3     6073.98     6181.90     65.31 o
  -1   3   3      268.18      272.85     12.52 o
   0   3   3       84.86       97.95      4.44 o
   1   3   3      234.73      197.81      6.09 o
   2   3   3      748.94      753.56     12.84 o
   3   3   3       20.61       38.98      5.02 o
   4   3   3       92.90       68.44      5.12 o
   5   3   3      926.83      906.66     16.72 o
   6   3   3     1062.03     1040.72     20.52 o
   7   3   3      122.76       97.11      9.16 o
   8   3   3      427.56      426.35     15.03 o
   9   3   3     1169.25     1187.33     28.41 o
  10   3   3        9.84        0.81     14.59 o
  11   3   3        6.90        5.06     15.94 o
  12   3   3       29.73       62.12     24.61 o
  13   3   3       12.50        9.56     23.17 o
 -12   4   3        6.30       34.22     27.74 o
 -11   4   3        7.17      -25.62     18.80 o
 -10   4   3       53.03       34.74     18.65 o
  -9   4   3        8.38       -4.88     15.11 o
  -8   4   3       86.94      115.12     22.36 o
  -7   4   3        5.19        6.60      9.08 o
  -6   4   3      107.99       92.61      8.70 o
  -5   4   3      240.84      220.28      8.23 o
  -4   4   3        7.30        0.82      5.39 o
  -3   4   3       90.75      108.95      8.08 o
  -2   4   3       55.65       42.91      5.63 o
  -1   4   3        4.68       -5.11      5.66 o
   0   4   3      193.64      206.70      7.27 o
   1   4   3      191.16      196.70      7.68 o
   2   4   3        6.50       19.03      5.79 o
   3   4   3      393.31      412.73     16.90 o
   4   4   3        9.53       -2.45      8.84 o
   5   4   3        3.36       -6.90      7.18 o
   6   4   3       76.84       61.37     13.90 o
   7   4   3       44.74       22.13     14.05 o
   8   4   3        6.14       -4.40      9.58 o
   9   4   3        9.81       17.12     12.13 o
  10   4   3        7.76        4.76     13.58 o
  11   4   3        2.59       47.53     31.36 o
  12   4   3        4.90      -20.24     27.45 o
 -11   5   3       71.45       36.76     22.81 o
 -10   5   3        2.21       11.39     22.90 o
  -9   5   3        0.82      -11.47     17.37 o
  -8   5   3      222.07      205.72     23.48 o
  -7   5   3       11.33       30.74     12.18 o
  -6   5   3        2.34       11.49      9.63 o
  -5   5   3      180.89      170.41      9.22 o
  -4   5   3       43.46       56.16      6.57 o
  -3   5   3       68.09       48.55      7.57 o
  -2   5   3      208.06      228.42     14.06 o
  -1   5   3      190.26      206.57     14.05 o
   0   5   3       98.93      106.75      6.81 o
   1   5   3      107.23      114.95      6.64 o
   2   5   3       50.69       48.68      6.95 o
   3   5   3      250.72      261.25     13.15 o
   4   5   3      131.93      133.05     16.38 o
   5   5   3       11.58      -10.53     28.48 o
   6   5   3      136.46      168.81     32.54 o
   7   5   3       60.61       84.72     25.26 o
   8   5   3       25.53        1.38     23.64 o
   9   5   3       57.38       67.12     28.51 o
  10   5   3       13.44        8.09     30.53 o
  11   5   3        0.05       -3.45     44.75 o
  -9   6   3        0.12       12.96     22.06 o
  -8   6   3       17.23       20.05     16.97 o
  -7   6   3       14.71       35.81     30.63 o
  -6   6   3       32.69       23.96     13.98 o
  -5   6   3        5.88       -9.14     15.53 o
  -4   6   3       44.57       50.58     20.50 o
  -3   6   3       55.73       54.39     23.90 o
  -2   6   3       32.59       32.68     14.02 o
  -1   6   3       12.81       32.54     14.09 o
   0   6   3      155.87      148.29     17.08 o
   1   6   3       84.90       82.66     15.03 o
   2   6   3       12.96       15.91     15.43 o
   3   6   3      142.80      155.23     25.08 o
   4   6   3       95.15      106.71     48.48 o
   5   6   3        0.20      -21.02     38.98 o
   6   6   3        0.18      -27.80     38.98 o
   7   6   3        0.18       -5.42     41.70 o
   8   6   3        1.84      -64.07     42.71 o
   9   6   3        4.82      -25.09     47.12 o
  -7   7   3       48.09       68.82     48.48 o
  -6   7   3        3.00       -4.75     43.05 o
  -5   7   3        1.68      -35.59     40.34 o
  -4   7   3      170.81      199.33     48.48 o
  -3   7   3       15.10        5.42     39.32 o
  -2   7   3       94.56       64.41     41.36 o
  -1   7   3       43.07       30.14     32.37 o
   0   7   3       81.24       50.37     28.86 o
   1   7   3      165.93       95.60     47.46 o
   2   7   3        1.40        8.57     27.63 o
   3   7   3       19.00        1.02     44.41 o
   4   7   3       27.45       56.27     44.41 o
   5   7   3       45.34      -54.58     46.10 o
   6   7   3        1.06      -11.19     47.80 o
  -2   8   3        0.01      -20.68     43.73 o
  -1   8   3        1.47      -14.92     44.07 o
   0   8   3        8.17      -12.20     49.83 o
   1   8   3        9.08      -14.24     49.83 o
 -14   0   4        8.30       -2.78     29.83 o
 -13   0   4       30.72       46.95     26.20 o
 -12   0   4       76.79       19.40     16.56 o
 -11   0   4      182.54      244.72     19.27 o
 -10   0   4       68.09       80.28     13.95 o
  -9   0   4      109.68      126.77     13.48 o
  -8   0   4     1389.43     1478.73     37.24 o
  -7   0   4     2348.60     2470.09     53.83 o
  -6   0   4     2880.21     2976.68     53.84 o
  -5   0   4     3208.08     3242.03     57.03 o
  -4   0   4    15682.72    15238.32    222.24 o
  -3   0   4     1432.02     1439.66     24.04 o
  -2   0   4     8936.88    10140.65    147.80 o
  -1   0   4    10074.75    10314.71    168.27 o
   0   0   4       93.26       91.61      8.66 o
   1   0   4    29636.80    30024.77    687.84 o
   2   0   4    15162.42    15363.00    370.69 o
   3   0   4       64.19       76.21      8.63 o
   4   0   4        0.45        0.64      6.38 o
   5   0   4      491.50      512.54     22.89 o
   6   0   4     1717.77     1691.43     49.84 o
   7   0   4      922.52      873.78     59.49 o
   8   0   4        9.92       10.23     15.11 o
   9   0   4     1089.01      986.59     41.11 o
  10   0   4       52.55       66.47     21.02 o
  11   0   4        6.52       35.01     24.41 o
  12   0   4      174.84      211.52     29.24 o
  13   0   4      129.68      130.12     29.44 o
  14   0   4        8.13       -0.83     28.73 o
 -14   1   4        9.52       17.83     22.21 o
 -13   1   4       22.33       57.63     18.72 o
 -12   1   4       75.51       86.49     13.96 o
 -11   1   4      278.08      317.85     17.32 o
 -10   1   4      555.53      488.97     18.71 o
  -9   1   4      640.03      577.70     18.57 o
  -8   1   4      382.29      376.25     14.49 o
  -7   1   4      414.41      398.04     14.90 o
  -6   1   4     1461.93     1483.69     23.48 o
  -5   1   4      798.35      924.33     14.95 o
  -4   1   4      417.49      469.98      9.67 o
  -3   1   4      112.88      139.52      4.98 o
  -2   1   4        3.77       13.42      1.87 o
  -1   1   4     4065.36     4149.23     41.67 o
   0   1   4    12527.71    12869.79    139.32 o
   1   1   4     8016.85     8353.99    123.01 o
   2   1   4     1772.12     1731.23     31.78 o
   3   1   4     2120.09     1977.24     36.27 o
   4   1   4     4466.89     4386.96     61.93 o
   5   1   4      340.72      306.84     12.60 o
   6   1   4      440.04      390.49     24.60 o
   7   1   4      499.45      489.65     18.39 o
   8   1   4      179.44      198.85     14.46 o
   9   1   4      339.17      356.04     18.60 o
  10   1   4        0.82       -1.27     13.23 o
  11   1   4        1.31       27.19     15.02 o
  12   1   4        8.29       32.53     18.35 o
  13   1   4        1.70       25.09     18.37 o
 -14   2   4       14.10       -2.26     19.93 o
 -13   2   4       15.00       29.40     17.98 o
 -12   2   4      108.89      112.06     31.47 o
 -11   2   4       41.28       53.74     16.63 o
 -10   2   4        1.40      -16.75     11.72 o
  -9   2   4      143.77      152.38     12.22 o
  -8   2   4      822.80      839.71     21.40 o
  -7   2   4      179.17      163.96     10.42 o
  -6   2   4     1046.54     1038.28     20.09 o
  -5   2   4       45.43       67.49      5.04 o
  -4   2   4     1363.17     1407.35     19.27 o
  -3   2   4     2179.57     2229.41     24.21 o
  -2   2   4      351.91      318.43      5.77 o
  -1   2   4       36.35       37.63      3.88 o
   0   2   4     2248.49     2079.89     22.33 o
   1   2   4      310.90      368.23      7.89 o
   2   2   4       40.81       37.25      3.52 o
   3   2   4     2567.81     2580.57     41.19 o
   4   2   4      466.08      446.06     13.86 o
   5   2   4      630.61      637.36     13.76 o
   6   2   4      506.35      495.18     14.17 o
   7   2   4      151.28      164.12     11.26 o
   8   2   4      841.42      788.53     25.19 o
   9   2   4       15.26       26.64      9.82 o
  10   2   4        4.17        5.71     11.82 o
  11   2   4      213.34      258.87     17.87 o
  12   2   4        1.55        3.55     15.50 o
  13   2   4       14.56      -13.05     22.21 o
 -13   3   4       22.12       15.06     18.06 o
 -12   3   4       34.21       39.55     17.04 o
 -11   3   4        1.14       10.73     17.94 o
 -10   3   4       55.99       55.84     12.32 o
  -9   3   4        3.87        0.73      9.98 o
  -8   3   4       53.07       38.59      9.77 o
  -7   3   4      142.95      179.63     15.26 o
  -6   3   4       21.29       13.67      6.16 o
  -5   3   4        1.40       -0.30      5.13 o
  -4   3   4        1.98       -1.75      3.60 o
  -3   3   4       70.88       59.56      4.26 o
  -2   3   4        9.27       12.33      3.34 o
  -1   3   4     1515.01     1468.57     19.12 o
   0   3   4      353.21      367.55      9.37 o
   1   3   4      997.89      932.16     14.01 o
   2   3   4      170.18      158.83      7.49 o
   3   3   4      163.89      126.47      8.40 o
   4   3   4     1503.80     1654.70     25.02 o
   5   3   4       43.65       47.43      6.51 o
   6   3   4      316.68      280.48     11.14 o
   7   3   4      775.05      805.96     19.15 o
   8   3   4       58.63       76.91     10.17 o
   9   3   4       15.70       14.96     11.46 o
  10   3   4       16.06       30.14     14.37 o
  11   3   4        7.47       13.51     15.87 o
  12   3   4       34.93       37.98     18.44 o
  13   3   4        3.75       -0.71     19.55 o
 -12   4   4       15.41      -21.72     26.42 o
 -11   4   4        6.40      -15.28     19.00 o
 -10   4   4        0.60       -9.73     18.72 o
  -9   4   4      281.94      277.87     21.71 o
  -8   4   4        7.04       -4.01     15.66 o
  -7   4   4        3.46       -7.70      8.15 o
  -6   4   4     2515.52     2473.26     41.19 o
  -5   4   4      982.82     1007.30     16.06 o
  -4   4   4       63.29       65.93      5.51 o
  -3   4   4     2444.91     2424.17     31.87 o
  -2   4   4      591.51      638.92     15.95 o
  -1   4   4      230.74      241.03      8.65 o
   0   4   4     1249.36     1218.45     17.39 o
   1   4   4       12.24        9.72      5.24 o
   2   4   4       20.89        6.78      6.70 o
   3   4   4      672.66      617.71     19.48 o
   4   4   4      112.88      101.97      8.56 o
   5   4   4      683.26      601.04     26.41 o
   6   4   4       37.09       41.40     15.09 o
   7   4   4        4.88       -6.91     10.04 o
   8   4   4      161.09      186.48     16.52 o
   9   4   4        2.94       20.53     15.96 o
  10   4   4        1.24        1.91     18.25 o
  11   4   4       18.81       63.05     42.04 o
  12   4   4       10.27       97.29     46.44 o
 -11   5   4       67.06       78.52     23.62 o
 -10   5   4       42.08       60.70     21.41 o
  -9   5   4        1.16      -21.45     17.60 o
  -8   5   4       91.76       67.81     18.12 o
  -7   5   4        1.45        0.41     11.87 o
  -6   5   4        4.13        5.21      9.62 o
  -5   5   4      110.53      131.75      9.15 o
  -4   5   4       45.83       17.43      8.02 o
  -3   5   4       43.77       58.05      6.18 o
  -2   5   4      236.04      245.94     13.39 o
  -1   5   4       23.50       28.08      7.88 o
   0   5   4      278.21      286.82      8.84 o
   1   5   4       43.36       61.28      8.58 o
   2   5   4       83.86      105.19      8.07 o
   3   5   4      164.60      161.43     13.63 o
   4   5   4      190.88      206.35     18.85 o
   5   5   4      167.85      209.14     24.89 o
   6   5   4        1.03        9.06     19.06 o
   7   5   4       13.41       23.89     22.07 o
   8   5   4       60.79       72.47     26.45 o
   9   5   4       37.36       48.65     27.45 o
  10   5   4        1.03       19.50     30.74 o
  -9   6   4       54.31       31.69     19.17 o
  -8   6   4       22.10       31.28     22.51 o
  -7   6   4       10.08       25.51     15.48 o
  -6   6   4       42.39       15.64     18.10 o
  -5   6   4       89.87      102.59     11.42 o
  -4   6   4       72.47       72.75     25.86 o
  -3   6   4       29.87       47.61     19.63 o
  -2   6   4       46.83       49.04     14.02 o
  -1   6   4      146.62      231.43     18.41 o
   0   6   4       96.88       68.09     14.64 o
   1   6   4        0.60       -6.77     10.46 o
   2   6   4      329.30      348.00     24.03 o
   3   6   4       77.08       66.15     18.21 o
   4   6   4       40.70       63.93     22.79 o
   5   6   4      113.45       80.00     45.09 o
   6   6   4       15.36       91.19     44.75 o
   7   6   4        1.99       67.80     45.76 o
   8   6   4        4.72       -4.75     45.43 o
   9   6   4        9.01        2.37     43.73 o
  -7   7   4        2.74       28.14     46.44 o
  -6   7   4       20.24       53.56     43.73 o
  -5   7   4        0.98        9.49     42.37 o
  -4   7   4       13.88       21.81     23.31 o
  -3   7   4        0.21       77.97     41.70 o
  -2   7   4        7.44       51.53     39.32 o
  -1   7   4       31.33       10.83     29.01 o
   0   7   4       21.51       37.52     34.75 o
   1   7   4        6.03       -3.05     44.41 o
   2   7   4        9.14       26.56     18.33 o
   3   7   4       17.50       24.22     20.68 o
   4   7   4        0.33      -49.15     44.07 o
   5   7   4        0.31       37.63     50.51 o
   6   7   4        1.21      -13.22     48.82 o
  -1   8   4       32.76       49.63     36.27 o
   0   8   4       21.39       94.24     55.93 o
   1   8   4        1.39      -27.12     51.19 o
 -14   1   5        7.86       32.22     19.52 o
 -13   1   5      157.19      158.78     21.04 o
 -12   1   5        4.00       24.40     13.23 o
 -11   1   5       10.76        5.61      9.97 o
 -10   1   5      396.41      335.94     18.19 o
  -9   1   5       53.84       50.70      9.94 o
  -8   1   5      324.16      322.74     13.59 o
  -7   1   5      304.43      302.84     12.38 o
  -6   1   5     1405.66     1450.08     24.89 o
  -5   1   5     2628.57     2563.42     33.15 o
  -4   1   5       26.62       33.19      3.56 o
  -3   1   5      581.57      604.63      9.82 o
  -2   1   5    16264.38    16671.63    171.23 o
  -1   1   5       77.33       80.20      3.19 o
   0   1   5     1941.92     2110.45     24.85 o
   1   1   5    16213.65    16424.21    239.41 o
   2   1   5     3662.30     3784.99     75.48 o
   3   1   5      133.27      116.43      7.49 o
   4   1   5     1109.26     1107.56     28.38 o
   5   1   5      243.58      237.56     10.41 o
   6   1   5      301.27      275.11     11.93 o
   7   1   5      356.99      398.30     17.48 o
   8   1   5      125.62      108.27     13.65 o
   9   1   5       51.05       26.41     12.45 o
  10   1   5      129.95      150.13     16.69 o
  11   1   5       68.78       42.26     15.84 o
  12   1   5       50.38       77.32     18.17 o
  13   1   5        0.15       13.12     16.91 o
 -14   2   5       11.85       28.32     20.31 o
 -13   2   5       28.26       67.53     19.24 o
 -12   2   5       88.95      121.15     22.02 o
 -11   2   5      377.01      382.82     19.02 o
 -10   2   5      150.31      137.74     13.32 o
  -9   2   5       83.11       84.18     11.35 o
  -8   2   5     1776.62     1840.54     35.31 o
  -7   2   5     1606.16     1588.33     30.95 o
  -6   2   5     1671.49     1677.99     26.05 o
  -5   2   5     2564.63     2867.09     34.93 o
  -4   2   5     1432.29     1562.20     19.25 o
  -3   2   5     2872.99     3056.14     32.77 o
  -2   2   5       67.18       70.85      3.36 o
  -1   2   5      358.02      335.52      5.91 o
   0   2   5      458.41      513.92      8.37 o
   1   2   5      805.07      833.68     13.05 o
   2   2   5       80.59      114.14      4.75 o
   3   2   5     2697.56     2795.58     44.98 o
   4   2   5     1896.67     1954.42     33.83 o
   5   2   5      550.68      508.09     18.94 o
   6   2   5     1080.15     1023.87     22.96 o
   7   2   5      695.30      730.52     26.76 o
   8   2   5      993.77      998.01     27.36 o
   9   2   5      102.09      113.00     11.53 o
  10   2   5        6.79       10.82     12.50 o
  11   2   5       77.17       93.46     15.22 o
  12   2   5       30.41       37.99     16.37 o
  13   2   5        0.37       13.19     19.70 o
 -13   3   5        0.54       16.01     20.13 o
 -12   3   5       16.69       21.56     16.56 o
 -11   3   5      197.91      165.93     18.30 o
 -10   3   5        6.36       22.66     11.50 o
  -9   3   5       13.30        9.28     10.64 o
  -8   3   5      217.18      229.69     16.49 o
  -7   3   5      196.74      179.89     11.56 o
  -6   3   5      401.01      394.48     11.55 o
  -5   3   5      161.79      180.99      9.75 o
  -4   3   5     1310.31     1187.34     16.14 o
  -3   3   5     1770.05     1771.51     22.65 o
  -2   3   5      116.16      110.28      4.90 o
  -1   3   5     5068.86     4923.67     50.57 o
   0   3   5     2065.96     2025.64     25.07 o
   1   3   5      319.18      319.53     13.82 o
   2   3   5     2396.92     2283.20     35.71 o
   3   3   5     1058.54      933.59     16.03 o
   4   3   5      146.55      164.24      7.68 o
   5   3   5      373.33      416.33     12.11 o
   6   3   5      887.58      920.76     24.20 o
   7   3   5      218.34      226.03     13.92 o
   8   3   5       12.74       16.09     13.31 o
   9   3   5      185.76      213.38     15.02 o
  10   3   5      179.92      136.88     16.86 o
  11   3   5       77.42       52.76     19.20 o
  12   3   5       17.70       13.01     29.93 o
 -12   4   5        1.58       -7.56     26.25 o
 -11   4   5       28.84       18.63     19.72 o
 -10   4   5        6.86       -8.54     17.94 o
  -9   4   5       25.47       50.71     17.17 o
  -8   4   5       19.23       20.83     13.12 o
  -7   4   5       81.74       96.41      9.84 o
  -6   4   5      493.71      515.21     13.55 o
  -5   4   5       44.04       21.85      5.87 o
  -4   4   5       13.34       20.61      5.42 o
  -3   4   5      609.74      613.01     20.11 o
  -2   4   5      334.95      367.98     13.15 o
  -1   4   5       66.40       76.36      5.69 o
   0   4   5       97.94       91.63      4.84 o
   1   4   5      564.03      622.00     11.94 o
   2   4   5      169.45      190.16      8.39 o
   3   4   5        8.71        6.37      5.90 o
   4   4   5       33.00       45.39      8.71 o
   5   4   5       74.10       78.52     12.86 o
   6   4   5        8.49        5.56      5.26 o
   7   4   5       33.89       40.95     11.99 o
   8   4   5        3.25       22.19     13.71 o
   9   4   5        3.82      -29.94     25.42 o
  10   4   5       15.40       17.78     19.75 o
  11   4   5       15.21        8.81     41.02 o
 -11   5   5       21.78       10.45     22.56 o
 -10   5   5       72.07       82.08     21.96 o
  -9   5   5       27.55        1.10     18.40 o
  -8   5   5       24.26       33.54     19.42 o
  -7   5   5       99.16      102.28     13.74 o
  -6   5   5      179.27      164.09     12.53 o
  -5   5   5        4.05       -8.90      8.68 o
  -4   5   5      101.65       86.66      8.20 o
  -3   5   5       41.63       27.12      5.82 o
  -2   5   5       18.41       13.36      7.76 o
  -1   5   5      602.78      533.86     12.13 o
   0   5   5       19.56        9.38      5.77 o
   1   5   5       85.03      105.61      9.53 o
   2   5   5      339.85      316.89     12.86 o
   3   5   5       47.06       25.17     13.04 o
   4   5   5      268.41      279.31     20.24 o
   5   5   5        4.44        5.88     21.36 o
   6   5   5       54.03       34.59     22.38 o
   7   5   5       40.43       39.18     24.16 o
   8   5   5        0.78      -11.31     22.15 o
   9   5   5        8.01       20.43     28.09 o
  10   5   5       26.66       -9.91     29.65 o
  -9   6   5        4.34       12.63     18.96 o
  -8   6   5       39.30       11.67     17.63 o
  -7   6   5        8.57       28.98     18.26 o
  -6   6   5       33.08       65.08     17.74 o
  -5   6   5        1.03       24.11     11.89 o
  -4   6   5        1.48        8.22     15.06 o
  -3   6   5       19.87       47.63     19.17 o
  -2   6   5       28.32       41.09     16.70 o
  -1   6   5        5.23       25.20     15.25 o
   0   6   5       29.44       41.76     10.59 o
   1   6   5       31.04       33.63     11.72 o
   2   6   5        1.09       -0.60     12.06 o
   3   6   5       12.45      -32.20     37.29 o
   4   6   5       93.30      117.97     44.41 o
   5   6   5       27.10        5.42     41.70 o
   6   6   5       16.95       32.20     40.68 o
   7   6   5       17.97      -21.02     42.04 o
   8   6   5        3.55        8.81     47.12 o
   9   6   5        0.79       51.19     52.54 o
  -7   7   5       21.22       25.42     44.41 o
  -6   7   5        5.90       -5.76     43.05 o
  -5   7   5       41.66       41.70     44.07 o
  -4   7   5       30.78      -12.20     37.97 o
  -3   7   5        0.50      -18.42     22.23 o
  -2   7   5      180.83      175.26     43.39 o
  -1   7   5        8.67        8.24     26.83 o
   0   7   5       47.05       47.70     36.10 o
   1   7   5      167.29      194.94     21.13 o
   2   7   5       21.27       -1.75     19.07 o
   3   7   5       55.66       48.95     22.07 o
   4   7   5       40.55       52.22     24.20 o
   5   7   5       10.29       71.53     51.87 o
   6   7   5        7.99      -25.42     49.49 o
 -14   0   6      148.61      216.96     67.12 o
 -13   0   6      355.28      313.53     33.21 o
 -12   0   6        9.58       -6.75     22.15 o
 -11   0   6      565.88      585.38     26.47 o
 -10   0   6      706.50      698.75     28.22 o
  -9   0   6       12.20       -7.60     10.50 o
  -8   0   6      346.02      344.84     25.91 o
  -7   0   6       40.75       45.93      8.58 o
  -6   0   6        2.45       -4.89      6.24 o
  -5   0   6       56.18       66.69      6.38 o
  -4   0   6     2067.17     1942.69     36.99 o
  -3   0   6     3324.54     3589.76     55.17 o
  -2   0   6     2591.57     2751.99     48.73 o
  -1   0   6     3115.91     3214.98     49.43 o
   0   0   6     3693.58     3878.00     66.09 o
   1   0   6     2162.29     2142.98     55.61 o
   2   0   6     7289.42     8115.15    191.64 o
   3   0   6     6124.69     5987.62    151.53 o
   4   0   6     2520.24     2518.58     66.40 o
   5   0   6      574.99      495.32     47.80 o
   6   0   6     4417.85     4472.05    113.62 o
   7   0   6      965.28      992.80     37.92 o
   8   0   6      239.28      228.88     31.87 o
   9   0   6      327.43      323.03     27.04 o
  10   0   6        0.08       -6.47     19.83 o
  11   0   6       38.79       22.38     22.88 o
  12   0   6       50.74      113.58     27.25 o
  13   0   6        0.05        6.52     26.98 o
 -14   1   6        2.56        9.43     19.49 o
 -13   1   6        3.49      -13.98     17.02 o
 -12   1   6        1.55        5.26     15.43 o
 -11   1   6       29.16       74.52     12.60 o
 -10   1   6       24.71        5.45     11.17 o
  -9   1   6      303.43      324.15     17.50 o
  -8   1   6     1092.12     1128.02     22.03 o
  -7   1   6     1006.09      941.07     18.51 o
  -6   1   6     2482.24     2449.57     34.56 o
  -5   1   6      366.02      337.17      8.90 o
  -4   1   6     8836.69     8990.66    105.58 o
  -3   1   6    10155.32    10730.41    117.79 o
  -2   1   6       62.08       78.62      3.24 o
  -1   1   6     4304.67     4261.51     45.60 o
   0   1   6     6878.87     7364.14     81.27 o
   1   1   6     1154.94     1042.97     25.07 o
   2   1   6     1694.44     1914.44     41.94 o
   3   1   6      460.77      494.54     28.38 o
   4   1   6       20.07       20.16      8.20 o
   5   1   6      780.98      769.01     25.93 o
   6   1   6      558.15      513.71     21.14 o
   7   1   6      225.16      216.66     12.77 o
   8   1   6      136.87      134.49     12.44 o
   9   1   6       15.74       17.53     11.15 o
  10   1   6       49.71       47.37     13.10 o
  11   1   6      130.70      146.58     16.42 o
  12   1   6        3.68        0.21     15.32 o
  13   1   6        3.94       -9.62     16.98 o
 -14   2   6        0.21       -3.92     19.89 o
 -13   2   6       10.65       26.66     17.86 o
 -12   2   6      215.96      242.35     17.87 o
 -11   2   6        8.06        3.63     14.82 o
 -10   2   6       95.58       92.18     12.52 o
  -9   2   6      108.55      128.83     13.90 o
  -8   2   6      109.14      119.58     17.89 o
  -7   2   6      152.12      153.95     10.28 o
  -6   2   6      695.85      709.00     16.93 o
  -5   2   6      378.21      356.39     11.36 o
  -4   2   6      934.40      965.18     14.16 o
  -3   2   6     3226.24     3587.13     48.05 o
  -2   2   6       58.48       69.44      4.37 o
  -1   2   6     1280.10     1335.55     15.74 o
   0   2   6      239.83      300.98      7.13 o
   1   2   6      119.01      147.89      6.09 o
   2   2   6        8.34       27.28      8.67 o
   3   2   6       98.28       97.90      7.18 o
   4   2   6        5.76       13.96      8.12 o
   5   2   6     1049.60     1026.71     28.62 o
   6   2   6      140.16      148.59     13.41 o
   7   2   6        3.69        1.33     11.25 o
   8   2   6      875.89      866.42     26.90 o
   9   2   6        0.21       -9.96     10.68 o
  10   2   6       35.36       33.72     13.19 o
  11   2   6       19.30        9.98     15.65 o
  12   2   6        0.03       20.93     24.03 o
  13   2   6       25.22       58.17     29.30 o
 -13   3   6       15.57       10.39     18.21 o
 -12   3   6        0.69       -7.68     16.37 o
 -11   3   6      225.12      215.32     19.08 o
 -10   3   6      101.34      112.73     13.62 o
  -9   3   6       23.40        6.91     10.47 o
  -8   3   6      649.13      604.42     21.93 o
  -7   3   6      303.39      332.83     15.23 o
  -6   3   6      129.87      121.48      7.00 o
  -5   3   6      100.77       87.99      5.95 o
  -4   3   6      600.67      575.88     11.32 o
  -3   3   6      397.11      415.10      8.35 o
  -2   3   6       25.53       20.11      3.91 o
  -1   3   6      196.91      205.04      6.01 o
   0   3   6        6.10       11.65      4.01 o
   1   3   6       68.88       67.44      5.08 o
   2   3   6      237.47      228.03      7.13 o
   3   3   6      283.55      267.31     11.95 o
   4   3   6      172.87      186.23      9.06 o
   5   3   6      224.99      207.92      9.37 o
   6   3   6       25.84       16.77      9.79 o
   7   3   6        5.17        7.75     10.11 o
   8   3   6       52.49       77.39     14.54 o
   9   3   6       52.57       91.73     16.41 o
  10   3   6       32.10       23.28     19.72 o
  11   3   6       18.40       -0.87     22.49 o
  12   3   6       35.77       56.28     26.39 o
 -12   4   6       81.67       77.52     28.43 o
 -11   4   6        0.77       -9.89     20.12 o
 -10   4   6        3.78       28.69     20.24 o
  -9   4   6      213.89      254.21     21.66 o
  -8   4   6        0.33       -3.75      8.44 o
  -7   4   6       31.15       20.57      8.34 o
  -6   4   6      495.10      553.78     15.02 o
  -5   4   6        0.54        2.52      6.35 o
  -4   4   6      817.28      754.66     13.79 o
  -3   4   6        6.79       20.72      4.95 o
  -2   4   6      716.76      668.29     11.60 o
  -1   4   6     2642.41     2544.82     36.57 o
   0   4   6      166.04      155.40      7.01 o
   1   4   6      825.91      781.71     15.27 o
   2   4   6     1249.44     1220.44     22.43 o
   3   4   6       24.65       32.49     10.00 o
   4   4   6      210.09      227.70     19.23 o
   5   4   6      853.78      861.46     21.56 o
   6   4   6       28.36       26.39      8.41 o
   7   4   6        3.23      -10.13     11.87 o
   8   4   6       83.95      102.24     16.06 o
   9   4   6        0.14       20.37     16.22 o
  10   4   6       48.65       59.52     29.83 o
  11   4   6        2.11       61.02     41.02 o
 -11   5   6        0.32       -1.43     22.26 o
 -10   5   6        0.32       27.09     20.22 o
  -9   5   6       87.89       72.18     20.13 o
  -8   5   6       52.16       62.35     21.57 o
  -7   5   6      181.43      164.30     18.71 o
  -6   5   6       92.06      110.00     11.84 o
  -5   5   6       16.48       11.15      9.27 o
  -4   5   6      236.79      250.73      9.81 o
  -3   5   6       74.52       98.91      7.10 o
  -2   5   6       10.47        9.99      5.59 o
  -1   5   6      192.42      223.64     10.28 o
   0   5   6      506.75      518.69     12.98 o
   1   5   6       13.68        5.35      6.42 o
   2   5   6       73.21       99.36     14.62 o
   3   5   6        3.15       -9.80     11.98 o
   4   5   6       12.41       22.49     14.33 o
   5   5   6        6.15      -16.49     30.34 o
   6   5   6       57.74       37.95     24.58 o
   7   5   6       16.81       10.37     35.09 o
   8   5   6        1.37      -20.95     27.97 o
   9   5   6        9.24       31.00     28.01 o
  10   5   6       14.48       -0.44     30.14 o
  -9   6   6       12.70       19.70     20.13 o
  -8   6   6       84.66      149.37     31.53 o
  -7   6   6       58.82       54.15     17.03 o
  -6   6   6       20.98       40.99     14.82 o
  -5   6   6       91.17       86.90     12.56 o
  -4   6   6      116.24      163.20     18.11 o
  -3   6   6       98.48       81.22     23.90 o
  -2   6   6       15.53       37.36     16.79 o
  -1   6   6      140.33      139.34     18.49 o
   0   6   6       66.60       78.49     12.93 o
   1   6   6      115.50      142.17     21.54 o
   2   6   6       71.45       34.90     36.27 o
   3   6   6       44.13       64.48     21.37 o
   4   6   6       19.64      -21.36     40.68 o
   5   6   6       32.24       29.83     44.07 o
   6   6   6       39.10       68.82     46.44 o
   7   6   6        2.94       29.83     47.12 o
   8   6   6       12.12        2.71     48.48 o
  -6   7   6       16.26       38.98     41.02 o
  -5   7   6        5.07       40.34     40.00 o
  -4   7   6        1.59       44.41     38.65 o
  -3   7   6        0.00      -10.39     21.95 o
  -2   7   6       18.10       61.63     23.69 o
  -1   7   6       15.78       12.42     28.10 o
   0   7   6        4.55      -66.61     44.41 o
   1   7   6       33.17        9.58     18.31 o
   2   7   6        7.44       -2.49     58.82 o
   3   7   6        0.04      -26.69     21.20 o
   4   7   6       26.89       -0.84     23.89 o
   5   7   6        2.07      -21.12     25.81 o
   6   7   6        0.65       -4.75     51.19 o
 -14   1   7       65.66       56.15     20.32 o
 -13   1   7        1.86       -9.91     17.30 o
 -12   1   7       58.92       54.46     16.79 o
 -11   1   7      292.84      290.25     16.72 o
 -10   1   7        6.06       -1.27      8.38 o
  -9   1   7      762.29      783.92     18.64 o
  -8   1   7     2570.67     2486.52     40.68 o
  -7   1   7        4.17        4.02      5.36 o
  -6   1   7       20.31       18.23      4.53 o
  -5   1   7     2390.31     2353.84     36.15 o
  -4   1   7      498.93      522.62     11.46 o
  -3   1   7     1807.72     1863.03     22.31 o
  -2   1   7      438.23      382.93      8.34 o
  -1   1   7      746.66      784.19     11.97 o
   0   1   7     1634.61     1652.06     20.80 o
   1   1   7      374.74      347.24     10.79 o
   2   1   7       83.15       72.55      8.51 o
   3   1   7     8842.16     9623.35    161.32 o
   4   1   7      760.76      677.41     24.79 o
   5   1   7      320.11      322.52     14.40 o
   6   1   7     2020.78     2109.10     49.77 o
   7   1   7       26.07       17.74     11.99 o
   8   1   7      147.88      152.46     17.04 o
   9   1   7      128.40      152.48     18.38 o
  10   1   7       49.47       62.38     17.74 o
  11   1   7       32.94       20.59     18.51 o
  12   1   7       40.91       90.31     27.21 o
  13   1   7        0.41       15.55     22.71 o
 -14   2   7        5.21       20.17     20.47 o
 -13   2   7        9.24      -18.69     17.92 o
 -12   2   7        0.09       -8.60     16.39 o
 -11   2   7        9.28       -7.36     12.12 o
 -10   2   7       10.20       11.02     11.34 o
  -9   2   7      848.93      826.20     23.14 o
  -8   2   7        5.37       -4.47      9.01 o
  -7   2   7      160.56      147.80     10.40 o
  -6   2   7     1581.49     1447.35     27.00 o
  -5   2   7      962.42      924.14     17.14 o
  -4   2   7     5121.36     5132.96     62.51 o
  -3   2   7     2750.06     2762.32     35.39 o
  -2   2   7     6394.59     6506.95     65.82 o
  -1   2   7     5867.38     6306.30     63.73 o
   0   2   7     2905.77     2927.03     32.95 o
   1   2   7     2759.29     2816.20     38.40 o
   2   2   7      144.35      160.45      8.70 o
   3   2   7      931.64      997.02     18.04 o
   4   2   7      463.51      523.24     21.13 o
   5   2   7       64.11       85.97     11.56 o
   6   2   7       27.34       32.09     11.16 o
   7   2   7        2.03       10.80     12.49 o
   8   2   7       25.40       23.21     13.55 o
   9   2   7       89.34      107.85     17.46 o
  10   2   7      162.51      141.61     19.61 o
  11   2   7       28.97        6.70     20.39 o
  12   2   7        0.90       -1.36     25.04 o
  13   2   7       12.54       17.48     27.61 o
 -13   3   7       78.96      114.07     20.28 o
 -12   3   7       35.76       43.69     17.41 o
 -11   3   7       10.37       -2.16     14.92 o
 -10   3   7      341.05      378.24     18.09 o
  -9   3   7      453.11      454.02     18.16 o
  -8   3   7       19.08       21.41      9.69 o
  -7   3   7      363.06      411.32     11.90 o
  -6   3   7     2378.90     2343.98     34.13 o
  -5   3   7       27.82       10.99      5.54 o
  -4   3   7       69.12       95.08      5.74 o
  -3   3   7      905.78      946.58     21.22 o
  -2   3   7      335.79      291.99      6.90 o
  -1   3   7      359.86      408.82     10.95 o
   0   3   7       25.78       20.12      4.48 o
   1   3   7     2018.76     1978.02     27.15 o
   2   3   7      300.83      311.93      8.82 o
   3   3   7       14.68       13.46      5.41 o
   4   3   7      785.64      757.40     17.47 o
   5   3   7      647.25      673.95     17.57 o
   6   3   7       22.07       15.80      9.61 o
   7   3   7      198.80      237.14     15.09 o
   8   3   7       49.59       41.78     14.00 o
   9   3   7        0.45       -5.74     14.86 o
  10   3   7       97.85      114.77     41.02 o
  11   3   7       56.52       58.69     22.85 o
  12   3   7       24.98       14.59     26.16 o
 -12   4   7       14.98       22.92     30.51 o
 -11   4   7       97.39      102.47     22.45 o
 -10   4   7        8.73       36.38     18.69 o
  -9   4   7       16.60        0.73     14.75 o
  -8   4   7       39.76       37.13     12.12 o
  -7   4   7        8.96       12.02      7.95 o
  -6   4   7       21.14       17.35      7.46 o
  -5   4   7       23.35       19.61      6.91 o
  -4   4   7      148.58      152.60      9.59 o
  -3   4   7        9.83        1.45      4.97 o
  -2   4   7       60.45       52.94      5.24 o
  -1   4   7      703.44      714.88     12.42 o
   0   4   7      214.68      239.50     10.45 o
   1   4   7       10.15        0.35      4.37 o
   2   4   7      115.61      139.54     10.13 o
   3   4   7      235.45      260.12     14.31 o
   4   4   7      224.56      214.01      9.70 o
   5   4   7       33.73       18.42      6.93 o
   6   4   7       10.96       20.13     10.22 o
   7   4   7       12.40       16.12     15.95 o
   8   4   7        0.03        2.20     14.48 o
   9   4   7        1.02      -13.96     20.47 o
  10   4   7       15.90        0.12     39.66 o
  11   4   7        6.49      -53.39     35.59 o
 -11   5   7       17.22       77.46     23.64 o
 -10   5   7      126.13      119.84     23.50 o
  -9   5   7       12.67        5.06     18.75 o
  -8   5   7      160.63      161.53     20.12 o
  -7   5   7       62.21       55.37     16.80 o
  -6   5   7       79.85       88.17     11.45 o
  -5   5   7      169.31      151.37     11.83 o
  -4   5   7       34.08       32.73      9.09 o
  -3   5   7       10.42        0.38      4.96 o
  -2   5   7      134.71      130.68      7.57 o
  -1   5   7       29.01       26.80      6.71 o
   0   5   7       19.05       13.82      6.78 o
   1   5   7     1027.92      932.03     31.74 o
   2   5   7       12.16        1.69     13.58 o
   3   5   7       76.88      105.75     13.66 o
   4   5   7      616.05      616.81     35.25 o
   5   5   7       18.91       43.03     69.16 o
   6   5   7       33.37       48.70     22.61 o
   7   5   7       22.36        0.95     23.64 o
   8   5   7        0.29       -5.78     25.43 o
   9   5   7        6.37       15.34     64.75 o
  10   5   7       15.15       13.74     86.44 o
  -9   6   7        0.61       35.12     20.44 o
  -8   6   7        7.15      -10.69     17.91 o
  -7   6   7       61.01       35.31     17.59 o
  -6   6   7        2.87       -2.62     14.78 o
  -5   6   7       37.94       20.16     14.74 o
  -4   6   7      141.03      147.56     16.98 o
  -3   6   7        9.62       13.30     24.41 o
  -2   6   7       15.15      -12.38     15.43 o
  -1   6   7      129.73      117.04     12.82 o
   0   6   7        1.21       11.83     13.72 o
   1   6   7       18.72       45.83     18.80 o
   2   6   7       14.64       34.81     20.34 o
   3   6   7       33.76       40.66     21.23 o
   4   6   7       92.66       77.72     23.77 o
   5   6   7        5.40        3.45     23.95 o
   6   6   7       21.07       65.09     47.12 o
   7   6   7        0.02      -30.85     41.36 o
   8   6   7        0.90      -34.24     48.82 o
  -6   7   7       10.18       -1.69     38.65 o
  -5   7   7       49.36       61.02     42.37 o
  -4   7   7       11.46       24.75     40.00 o
  -3   7   7        5.20       13.22     38.65 o
  -2   7   7       56.27       93.82     23.77 o
  -1   7   7        0.28      -42.49     32.04 o
   0   7   7       70.24       67.46     49.15 o
   1   7   7       24.49       34.81     34.24 o
   2   7   7        0.99       13.45     21.05 o
   3   7   7      107.29       60.11     24.37 o
   4   7   7        1.43       -2.74     47.46 o
   5   7   7        0.31      -10.39     27.41 o
 -14   0   8        1.30      -12.75     33.39 o
 -13   0   8       16.41       21.97     25.48 o
 -12   0   8      400.34      457.22     35.49 o
 -11   0   8      273.47      326.42     29.12 o
 -10   0   8      108.30      108.32     14.07 o
  -9   0   8     2404.50     2344.30     85.46 o
  -8   0   8     1829.14     1913.71     45.52 o
  -7   0   8      641.54      659.62     21.38 o
  -6   0   8     9953.38     9513.26    311.88 o
  -5   0   8      622.68      622.61     21.84 o
  -4   0   8       84.50       76.60      7.93 o
  -3   0   8    13615.53    13214.20    251.24 o
  -2   0   8      327.61      318.05     11.50 o
  -1   0   8      192.23      215.67      9.94 o
   0   0   8       21.76       14.64      4.88 o
   1   0   8       91.60       80.82     11.02 o
   2   0   8     2522.59     2880.33     75.27 o
   3   0   8       72.29      128.48     20.00 o
   4   0   8       92.27       80.68     18.64 o
   5   0   8     4977.95     5104.96    128.00 o
   6   0   8       10.00       28.75     14.73 o
   7   0   8       18.43       13.54     24.24 o
   8   0   8     1851.72     1726.97     72.21 o
   9   0   8       11.51       32.03     20.01 o
  10   0   8       26.95       13.14     20.07 o
  11   0   8      153.08      129.33     48.98 o
  12   0   8        0.53      -18.70     24.57 o
  13   0   8        0.07      -22.27     26.72 o
 -14   1   8       11.33       18.29     23.78 o
 -13   1   8       14.94       -2.15     23.00 o
 -12   1   8       11.41       19.91     16.54 o
 -11   1   8      173.71      173.92     14.84 o
 -10   1   8        2.96        4.68      8.42 o
  -9   1   8        4.03       -0.10      8.39 o
  -8   1   8     1023.40      976.98     20.15 o
  -7   1   8        4.97        0.21      5.04 o
  -6   1   8      212.55      197.16     10.09 o
  -5   1   8       20.25       15.28      6.46 o
  -4   1   8      691.88      634.61     13.25 o
  -3   1   8      321.85      305.23      7.72 o
  -2   1   8     4615.93     5013.01     56.98 o
  -1   1   8     3504.55     3696.37     43.12 o
   0   1   8     2614.33     2710.62     36.73 o
   1   1   8     1267.26     1070.31     21.39 o
   2   1   8     4025.20     4035.69     83.24 o
   3   1   8     6015.14     6461.46    111.19 o
   4   1   8       81.73       64.87     28.98 o
   5   1   8      275.41      242.03     22.56 o
   6   1   8      411.99      378.49     16.86 o
   7   1   8        0.57      -13.10     10.63 o
   8   1   8        1.38      -10.77     16.08 o
   9   1   8       11.23        9.15     15.96 o
  10   1   8       22.68       -4.70     16.68 o
  11   1   8        6.16       20.53     19.37 o
  12   1   8        1.46        5.57     18.11 o
  13   1   8       33.45       22.17     22.31 o
 -13   2   8        9.67       30.51     18.61 o
 -12   2   8       71.00       79.45     20.99 o
 -11   2   8       11.86       39.19     13.49 o
 -10   2   8       87.34       55.53     12.79 o
  -9   2   8        5.78       14.94      7.07 o
  -8   2   8       13.25        2.30      9.22 o
  -7   2   8       12.50        7.17      7.34 o
  -6   2   8        7.37        4.97      7.57 o
  -5   2   8      283.61      258.58     12.70 o
  -4   2   8     1306.88     1290.81     21.20 o
  -3   2   8      496.18      520.33     13.81 o
  -2   2   8      163.49      145.89      6.32 o
  -1   2   8     1731.18     1707.25     22.08 o
   0   2   8      182.49      174.61      6.24 o
   1   2   8       34.11       46.21      6.00 o
   2   2   8      145.40      133.65      9.70 o
   3   2   8       21.61       14.60      6.59 o
   4   2   8       58.30       42.72     16.38 o
   5   2   8      605.22      641.90     20.69 o
   6   2   8        0.68      -11.45     10.75 o
   7   2   8       28.29       27.21     13.01 o
   8   2   8      156.26      153.69     18.08 o
   9   2   8       27.09       30.61     16.39 o
  10   2   8       85.05       90.96     19.25 o
  11   2   8        1.91       33.27     19.33 o
  12   2   8        0.08        1.15     49.66 o
 -13   3   8       14.59       14.03     24.28 o
 -12   3   8        5.45        1.92     16.82 o
 -11   3   8       24.75       30.19     15.68 o
 -10   3   8       10.07       26.03     12.23 o
  -9   3   8       56.76       49.67     11.84 o
  -8   3   8       17.39       15.28      6.96 o
  -7   3   8      231.99      184.74      8.70 o
  -6   3   8      112.95       87.93      7.67 o
  -5   3   8      995.71      922.14     19.13 o
  -4   3   8      440.74      403.14     11.90 o
  -3   3   8      416.47      407.49     10.44 o
  -2   3   8     1348.67     1315.96     17.82 o
  -1   3   8      473.46      472.85     10.37 o
   0   3   8      580.12      565.56     12.30 o
   1   3   8       55.16       62.49      6.39 o
   2   3   8      101.13      123.49      9.54 o
   3   3   8      236.52      244.28     10.64 o
   4   3   8       35.17       27.30      6.96 o
   5   3   8        4.97        9.43      7.74 o
   6   3   8       14.91        3.44      8.81 o
   7   3   8       19.82        0.40     15.57 o
   8   3   8       14.02        2.82     18.96 o
   9   3   8        2.07       13.45     15.70 o
  10   3   8        4.31       10.51     20.93 o
  11   3   8        4.72       41.65     24.01 o
  12   3   8        1.89       27.03     30.68 o
 -12   4   8        4.24      -12.58     25.46 o
 -11   4   8      143.84      186.83     24.74 o
 -10   4   8      169.79      223.45     31.25 o
  -9   4   8       15.38       19.63     15.16 o
  -8   4   8      149.81      144.34     14.33 o
  -7   4   8      472.92      533.14     16.31 o
  -6   4   8        9.91       15.50      8.01 o
  -5   4   8      187.54      209.47      9.62 o
  -4   4   8     1514.66     1611.68     28.86 o
  -3   4   8        1.96        0.13      5.22 o
  -2   4   8      242.97      256.96     12.49 o
  -1   4   8     1228.09     1327.64     19.81 o
   0   4   8      538.75      477.66     12.48 o
   1   4   8      155.28      147.61     10.31 o
   2   4   8      258.43      278.27      8.49 o
   3   4   8      969.36      908.94     19.09 o
   4   4   8      296.21      293.20     10.49 o
   5   4   8      122.80      118.53      9.41 o
   6   4   8      174.04      161.00     15.93 o
   7   4   8      236.38      221.47     29.91 o
   8   4   8        5.23       22.08     15.83 o
   9   4   8       14.03       10.57     18.71 o
  10   4   8      110.59      148.24     22.05 o
  11   4   8        1.00      -27.80     38.31 o
 -11   5   8       19.43       23.90     23.98 o
 -10   5   8       18.78       49.87     21.85 o
  -9   5   8       18.02       31.56     19.50 o
  -8   5   8       30.52       41.92     18.10 o
  -7   5   8       31.63       25.32     16.30 o
  -6   5   8       27.45        7.94     12.62 o
  -5   5   8      232.25      191.26     17.07 o
  -4   5   8       27.76       27.80     13.32 o
  -3   5   8        0.83        0.29      4.97 o
  -2   5   8      418.20      416.91     13.04 o
  -1   5   8       36.39       42.55     12.90 o
   0   5   8       41.32       43.38     10.14 o
   1   5   8      384.76      460.57     23.13 o
   2   5   8       26.61       37.20     14.24 o
   3   5   8       83.28       80.44     16.57 o
   4   5   8      200.38      200.28     19.40 o
   5   5   8        2.66       31.68     17.32 o
   6   5   8       18.03       45.90     23.38 o
   7   5   8        0.24       43.68     25.98 o
   8   5   8        0.05      -18.47     29.49 o
   9   5   8        9.20       25.77     58.14 o
  -9   6   8       33.52       63.10     21.36 o
  -8   6   8        5.32       17.96     19.08 o
  -7   6   8       13.98       13.74     17.31 o
  -6   6   8      131.07      178.72     19.29 o
  -5   6   8        5.68        5.52     20.75 o
  -4   6   8        4.68        1.26     14.16 o
  -3   6   8      190.39      223.69     15.53 o
  -2   6   8      119.46      150.93     13.47 o
  -1   6   8       16.37       19.06     11.53 o
   0   6   8       52.46       59.76     22.88 o
   1   6   8       66.59      102.04     21.85 o
   2   6   8       51.23       72.42     32.54 o
   3   6   8       28.61       39.66     38.98 o
   4   6   8        7.66       -4.61     62.71 o
   5   6   8       71.37       75.24     25.97 o
   6   6   8       11.05       -0.77     25.15 o
   7   6   8        9.45        8.60     28.02 o
   8   6   8       29.73       62.50     32.00 o
  -6   7   8        0.26      -13.56     38.98 o
  -5   7   8       49.66       55.60     42.37 o
  -4   7   8        8.32      -11.53     36.61 o
  -3   7   8        0.09      -49.32     32.88 o
  -2   7   8       14.58      -14.85     28.81 o
  -1   7   8        5.22      -16.66     25.74 o
   0   7   8        0.17        8.81     48.48 o
   1   7   8       53.20       56.51     22.95 o
   2   7   8       12.18      -17.20     22.45 o
   3   7   8        2.31       31.78     23.72 o
   4   7   8       45.99       34.45     26.08 o
   5   7   8        0.52      -46.27     30.85 o
 -14   1   9       15.85       10.37     19.75 o
 -13   1   9       12.68       -1.96     18.13 o
 -12   1   9       55.55       23.01     16.99 o
 -11   1   9        1.32       -8.08     14.68 o
 -10   1   9       66.12       87.24     12.40 o
  -9   1   9      250.97      261.58     11.15 o
  -8   1   9        9.06       -2.77      8.88 o
  -7   1   9     1411.83     1422.74     33.59 o
  -6   1   9     3213.37     3220.15     53.29 o
  -5   1   9       68.08       68.86      7.61 o
  -4   1   9     4976.43     5111.68     62.54 o
  -3   1   9     2464.68     2546.48     50.41 o
  -2   1   9       14.94       24.78      5.09 o
  -1   1   9      634.03      636.30     12.35 o
   0   1   9        6.84        3.20      5.79 o
   1   1   9      479.74      560.43     22.64 o
   2   1   9      338.49      304.84     14.73 o
   3   1   9      748.69      803.69     80.34 o
   4   1   9      676.47      684.80     69.32 o
   5   1   9      115.24      112.65     13.69 o
   6   1   9      538.29      459.53     23.39 o
   7   1   9     1196.41     1137.10     30.96 o
   8   1   9      299.81      313.32     25.42 o
   9   1   9       42.62       42.71     14.47 o
  10   1   9       51.57       32.72     23.24 o
  11   1   9        4.72       23.07     16.51 o
  12   1   9       11.30       14.25     18.70 o
 -13   2   9       59.24       79.70     19.36 o
 -12   2   9      108.80      114.33     19.06 o
 -11   2   9      243.83      250.34     22.39 o
 -10   2   9       98.27      132.88     13.81 o
  -9   2   9      591.08      565.04     19.73 o
  -8   2   9      225.26      251.91     15.90 o
  -7   2   9        5.40        4.07      8.67 o
  -6   2   9      122.96      121.31      9.54 o
  -5   2   9        1.28       -9.55      6.37 o
  -4   2   9      129.88      153.37      8.60 o
  -3   2   9       18.95        1.15      4.87 o
  -2   2   9     1364.71     1352.41     17.78 o
  -1   2   9      640.34      606.73     11.56 o
   0   2   9     1016.41      983.46     21.43 o
   1   2   9     3606.85     3767.35     54.88 o
   2   2   9     4133.91     3951.95     63.85 o
   3   2   9      604.61      559.57     15.89 o
   4   2   9      138.02      125.78     13.29 o
   5   2   9     1008.68     1037.98     36.68 o
   6   2   9      339.27      342.67     29.68 o
   7   2   9        2.20       -7.65     11.61 o
   8   2   9      182.05      221.43     17.65 o
   9   2   9       99.55      120.57     20.31 o
  10   2   9        2.47       21.82     16.54 o
  11   2   9        6.24       -3.77     16.97 o
  12   2   9       17.44       10.90     22.08 o
 -13   3   9       70.67       39.76     19.26 o
 -12   3   9        4.74      -11.06     16.41 o
 -11   3   9       80.03      117.74     17.67 o
 -10   3   9        3.80       -2.72     14.16 o
  -9   3   9        2.26       12.51     13.07 o
  -8   3   9      209.61      238.63     14.61 o
  -7   3   9      335.68      324.12     17.06 o
  -6   3   9      181.01      145.70     11.43 o
  -5   3   9      903.90      950.72     20.68 o
  -4   3   9     1188.07     1159.36     22.25 o
  -3   3   9      487.71      518.92     15.43 o
  -2   3   9     2249.58     2311.79     29.48 o
  -1   3   9      564.34      576.72     11.64 o
   0   3   9       59.94       74.38      7.54 o
   1   3   9     1524.13     1477.90     24.02 o
   2   3   9       58.85       45.66      7.59 o
   3   3   9       35.45       24.50      6.48 o
   4   3   9      359.17      344.29     12.20 o
   5   3   9       47.69       38.24     10.28 o
   6   3   9       63.72       62.35      9.18 o
   7   3   9        7.75       13.36     16.54 o
   8   3   9       45.40       18.97     17.65 o
   9   3   9       25.64       31.92     21.25 o
  10   3   9        0.36       26.69     21.91 o
  11   3   9        0.36      -20.09     26.78 o
 -12   4   9        0.29       -0.35     27.99 o
 -11   4   9        0.31       -0.77     20.95 o
 -10   4   9       46.47       40.01     16.95 o
  -9   4   9       61.74       82.05     16.56 o
  -8   4   9      129.38      114.53     13.76 o
  -7   4   9       19.48       28.43     11.38 o
  -6   4   9      221.77      259.79     12.17 o
  -5   4   9      281.54      306.31     10.98 o
  -4   4   9       26.60       22.28      8.07 o
  -3   4   9       58.33       62.36      7.84 o
  -2   4   9        1.15       -5.68      5.66 o
  -1   4   9      372.50      348.77     10.42 o
   0   4   9        4.86       21.45      8.74 o
   1   4   9        1.22       -5.87      8.18 o
   2   4   9        2.82        4.31      6.10 o
   3   4   9      147.73      166.74     11.88 o
   4   4   9       38.89       41.92      8.16 o
   5   4   9       91.72       88.15     10.21 o
   6   4   9      137.05      159.25     15.98 o
   7   4   9        3.32        9.17     13.28 o
   8   4   9        0.62        9.12     16.42 o
   9   4   9        5.38       31.16     20.13 o
  10   4   9        4.92       29.12     20.02 o
 -10   5   9        2.74        7.16     21.40 o
  -9   5   9        2.63       -6.75     29.97 o
  -8   5   9      285.31      243.99     26.39 o
  -7   5   9        5.78        2.52     16.02 o
  -6   5   9       38.14       41.83     25.70 o
  -5   5   9      390.72      413.01     16.66 o
  -4   5   9       61.89       47.88     10.05 o
  -3   5   9      100.74      102.55     10.59 o
  -2   5   9      119.94      131.87     12.15 o
  -1   5   9        2.85       15.83     10.40 o
   0   5   9      121.88      116.88     12.16 o
   1   5   9      117.00       84.16     15.63 o
   2   5   9        9.56       -7.69     14.40 o
   3   5   9      198.24      197.67     24.14 o
   4   5   9       97.06      118.17     18.39 o
   5   5   9        3.80       25.15     17.64 o
   6   5   9      167.37      208.07     24.59 o
   7   5   9        0.13       -0.85     21.05 o
   8   5   9        3.39       12.98     21.84 o
   9   5   9       23.21       18.55     22.84 o
  -9   6   9        0.73       16.80     21.26 o
  -8   6   9        0.83      -16.61     19.03 o
  -7   6   9       24.52       17.23     17.77 o
  -6   6   9        8.49       12.71     19.54 o
  -5   6   9       47.48       28.53     21.99 o
  -4   6   9       18.26       18.22     13.62 o
  -3   6   9       19.23       29.74     12.48 o
  -2   6   9      150.19      117.14     21.06 o
  -1   6   9        3.42       11.75     17.84 o
   0   6   9       37.92       10.25     20.68 o
   1   6   9       37.83       41.92     21.09 o
   2   6   9        8.96        2.29     20.64 o
   3   6   9       93.89      126.26     33.22 o
   4   6   9        2.41       -7.23     23.86 o
   5   6   9        2.58       25.26     26.27 o
   6   6   9       25.32       59.96     27.85 o
   7   6   9        9.61      -15.25     41.87 o
  -6   7   9        1.60      -44.75     36.61 o
  -5   7   9       13.04       45.43     38.65 o
  -4   7   9       73.61       77.63     41.36 o
  -3   7   9       57.34       -4.07     36.27 o
  -2   7   9       12.01       -9.59     45.09 o
  -1   7   9        1.71        2.03     47.46 o
   0   7   9       55.23       73.04     21.11 o
   1   7   9        1.35        9.27     36.95 o
   2   7   9        0.35       12.29     24.28 o
   3   7   9       20.58       68.95     26.21 o
   4   7   9        4.09      -39.64     33.90 o
 -14   0  10       21.46       52.13     29.44 o
 -13   0  10        2.32      -23.92     25.08 o
 -12   0  10      165.14      131.24     27.45 o
 -11   0  10       54.17      -10.35     22.88 o
 -10   0  10        7.21       21.23     11.91 o
  -9   0  10      271.42      204.27     36.78 o
  -8   0  10        2.64      -13.77     15.80 o
  -7   0  10     3812.69     3758.55     99.71 o
  -6   0  10      283.13      290.09     20.73 o
  -5   0  10      327.05      319.47     13.51 o
  -4   0  10    10454.26    10793.09    206.55 o
  -3   0  10     2039.82     2136.35     40.83 o
  -2   0  10     2679.32     2728.46     49.58 o
  -1   0  10     3360.02     3091.61     96.78 o
   0   0  10     5063.56     5394.12    106.36 o
   1   0  10      670.86      663.75     41.02 o
   2   0  10      368.62      309.50     29.49 o
   3   0  10     3987.64     3824.89    141.70 o
   4   0  10       85.03      103.39     23.73 o
   5   0  10      157.95      129.50     25.09 o
   6   0  10       10.46       -5.42     17.97 o
   7   0  10      232.98      200.11     22.17 o
   8   0  10      174.41      191.17     24.45 o
   9   0  10       16.23       25.98     21.32 o
  10   0  10       90.98      117.10     26.25 o
  11   0  10       10.12       28.60     25.14 o
  12   0  10        4.74        5.61     26.83 o
 -13   1  10       24.11       34.52     18.74 o
 -12   1  10       88.36       91.27     18.73 o
 -11   1  10       59.36       78.12     19.03 o
 -10   1  10      212.05      240.52     15.23 o
  -9   1  10      347.87      299.21     18.13 o
  -8   1  10       90.95       78.15     12.99 o
  -7   1  10      313.48      340.16     17.17 o
  -6   1  10     1617.11     1604.23     39.67 o
  -5   1  10      845.36      808.69     19.65 o
  -4   1  10      200.83      189.45      8.16 o
  -3   1  10      793.66      821.60     16.32 o
  -2   1  10      641.12      673.78     15.45 o
  -1   1  10       22.44       12.43      5.14 o
   0   1  10      234.88      299.26     10.50 o
   1   1  10       64.83       71.21     10.03 o
   2   1  10      275.30      332.84     14.17 o
   3   1  10      366.30      408.85     24.33 o
   4   1  10       54.04       74.54     15.32 o
   5   1  10     1140.73     1153.28     34.76 o
   6   1  10      238.84      209.72     15.39 o
   7   1  10       71.12       77.19     13.89 o
   8   1  10      376.63      364.81     20.57 o
   9   1  10       24.82       60.99     15.47 o
  10   1  10        9.71      -23.50     15.67 o
  11   1  10        0.56       22.72     17.65 o
  12   1  10        0.05       -2.33     21.97 o
 -13   2  10       66.01       74.57     21.09 o
 -12   2  10        2.00       -3.46     17.05 o
 -11   2  10       96.60       87.34     17.16 o
 -10   2  10      343.17      333.76     23.15 o
  -9   2  10       25.07       45.35     13.53 o
  -8   2  10        4.88      -16.93     11.29 o
  -7   2  10      628.47      574.18     18.30 o
  -6   2  10       31.66       16.50      8.65 o
  -5   2  10        1.10        2.06      7.48 o
  -4   2  10      214.15      196.80      9.23 o
  -3   2  10      618.28      626.15     12.73 o
  -2   2  10        4.27        1.01      4.22 o
  -1   2  10      318.30      319.81      9.50 o
   0   2  10      993.29     1021.72     18.78 o
   1   2  10     1432.07     1387.53     24.76 o
   2   2  10      566.70      588.71     15.48 o
   3   2  10       20.06        8.08      9.48 o
   4   2  10      118.10      109.96     13.98 o
   5   2  10       84.57       97.40     14.43 o
   6   2  10      166.78      157.73     17.59 o
   7   2  10        3.42       33.72     13.13 o
   8   2  10       33.43       36.13     14.76 o
   9   2  10      159.45      143.43     18.02 o
  10   2  10       37.25       53.17     22.12 o
  11   2  10       25.40        4.01     19.33 o
  12   2  10        0.45      -11.29     21.57 o
 -12   3  10       78.09      114.83     23.14 o
 -11   3  10       23.74       36.69     18.20 o
 -10   3  10      118.49       74.49     16.17 o
  -9   3  10      173.03      158.63     16.18 o
  -8   3  10        1.99        0.48     10.25 o
  -7   3  10      155.42      163.01     12.75 o
  -6   3  10       45.42       43.91      9.99 o
  -5   3  10        0.66       10.29      7.80 o
  -4   3  10       12.31        8.70      7.30 o
  -3   3  10        9.87        2.08      6.55 o
  -2   3  10      258.78      262.14      8.89 o
  -1   3  10      361.16      340.34     12.03 o
   0   3  10      121.87      125.20      7.37 o
   1   3  10      698.40      668.61     15.54 o
   2   3  10      300.35      307.37     12.24 o
   3   3  10      348.33      341.50     17.19 o
   4   3  10       66.05       60.45      9.23 o
   5   3  10        6.43        0.01      8.92 o
   6   3  10      134.09      132.59     11.51 o
   7   3  10       13.99        6.86     13.12 o
   8   3  10        6.46        1.30     14.26 o
   9   3  10        0.81      -16.50     27.38 o
  10   3  10       39.12       11.62     19.53 o
  11   3  10        1.84       -2.78     20.94 o
 -12   4  10       22.96       70.50     29.83 o
 -11   4  10       20.08       59.68     32.88 o
 -10   4  10       34.78       57.65     17.97 o
  -9   4  10      128.56      161.20     23.48 o
  -8   4  10      145.01      110.41     14.04 o
  -7   4  10       14.79       -1.59     10.92 o
  -6   4  10      101.61       85.88     11.93 o
  -5   4  10      444.18      392.07     14.50 o
  -4   4  10      116.94       89.14      9.47 o
  -3   4  10      405.62      388.38     19.11 o
  -2   4  10      368.20      328.61     11.12 o
  -1   4  10        6.99       16.85      7.27 o
   0   4  10     1620.72     1583.02     26.98 o
   1   4  10     1352.58     1275.00     24.96 o
   2   4  10      154.80      135.94      8.42 o
   3   4  10      166.14      184.28     11.43 o
   4   4  10      269.04      316.87     18.14 o
   5   4  10       77.24       76.53     11.92 o
   6   4  10        4.27        4.01     12.90 o
   7   4  10       10.63       22.14     14.36 o
   8   4  10        7.63       16.93     15.38 o
   9   4  10        2.78       11.29     17.61 o
  10   4  10        9.57       -7.91     20.16 o
 -10   5  10       10.99       28.42     21.55 o
  -9   5  10       75.20      125.08     26.84 o
  -8   5  10       65.54       49.01     19.09 o
  -7   5  10       54.18       48.74     20.87 o
  -6   5  10      244.10      304.21     22.32 o
  -5   5  10      223.68      267.54     22.17 o
  -4   5  10      116.18      114.49     13.96 o
  -3   5  10       30.36       35.10     11.76 o
  -2   5  10       24.37       52.73     11.53 o
  -1   5  10       22.34       40.11     11.30 o
   0   5  10      134.66      126.16     14.71 o
   1   5  10        8.44       26.63     15.05 o
   2   5  10        7.36      -22.24     14.82 o
   3   5  10        0.41       17.72     20.25 o
   4   5  10        2.11       -1.45     16.15 o
   5   5  10      103.36       86.08     19.94 o
   6   5  10       26.02       31.40     20.98 o
   7   5  10        2.48       -7.72     20.65 o
   8   5  10        5.84      -28.94     21.16 o
   9   5  10        6.68       21.07     24.43 o
  -8   6  10       13.41       13.12     20.23 o
  -7   6  10       20.35       38.18     19.04 o
  -6   6  10       52.47       73.29     18.16 o
  -5   6  10       30.45       70.90     34.53 o
  -4   6  10       29.37       35.77     15.05 o
  -3   6  10       18.18        7.74     16.42 o
  -2   6  10        1.29       -3.60     17.93 o
  -1   6  10      116.40      110.34     21.62 o
   0   6  10        5.01       -5.50     20.19 o
   1   6  10        0.14       -3.96     21.82 o
   2   6  10      182.58      191.91     27.08 o
   3   6  10        0.15       -1.42     23.13 o
   4   6  10        5.93      -15.23     24.37 o
   5   6  10       53.30       70.56     29.29 o
   6   6  10        1.35      -38.70     25.80 o
   7   6  10       18.66        0.10     29.54 o
  -5   7  10        5.23        1.69     38.65 o
  -4   7  10        0.06       27.80     38.65 o
  -3   7  10       28.22       98.31     38.98 o
  -2   7  10        1.28      -17.63     34.58 o
  -1   7  10       13.07       25.09     49.49 o
   0   7  10        5.79        0.85     21.19 o
   1   7  10       14.34       63.56     25.15 o
   2   7  10       15.63       -5.16     24.99 o
   3   7  10        7.29       12.19     25.72 o
   4   7  10       16.33       43.50     28.75 o
 -13   1  11       25.36       44.60     19.44 o
 -12   1  11      107.11      158.77     20.05 o
 -11   1  11        2.13       -3.43     18.31 o
 -10   1  11        0.71       -2.92     15.89 o
  -9   1  11       84.83       72.91     14.18 o
  -8   1  11       23.50        4.36     11.73 o
  -7   1  11      123.47       88.03     13.38 o
  -6   1  11      230.51      233.71     11.80 o
  -5   1  11     2524.44     2433.37     42.46 o
  -4   1  11      176.75      194.21     12.55 o
  -3   1  11       14.66        2.94      6.36 o
  -2   1  11     3105.93     3301.13     69.56 o
  -1   1  11     1540.14     1531.71     24.40 o
   0   1  11      868.40      901.72     22.97 o
   1   1  11      776.32      843.27     22.61 o
   2   1  11      192.38      171.87     12.14 o
   3   1  11       39.42       30.96     14.95 o
   4   1  11     1289.78     1430.65     48.64 o
   5   1  11      768.43      794.07     37.51 o
   6   1  11      178.26      174.59     16.54 o
   7   1  11      136.02      130.67     15.65 o
   8   1  11      157.97      174.70     24.21 o
   9   1  11       98.48       97.08     17.04 o
  10   1  11       19.25        5.33     16.42 o
  11   1  11        2.80       -9.22     17.85 o
  12   1  11       10.38      -14.38     19.41 o
 -13   2  11        7.16       31.10     19.35 o
 -12   2  11       40.34       14.60     18.08 o
 -11   2  11       18.05        6.14     16.09 o
 -10   2  11      247.53      254.00     19.10 o
  -9   2  11      441.02      423.69     21.58 o
  -8   2  11      401.51      409.13     20.57 o
  -7   2  11      892.40      897.39     23.76 o
  -6   2  11     1652.76     1670.55     32.97 o
  -5   2  11      720.09      734.35     19.85 o
  -4   2  11      393.89      384.34     13.47 o
  -3   2  11      789.85      804.80     16.29 o
  -2   2  11     1525.15     1560.79     26.86 o
  -1   2  11      784.24      778.88     17.37 o
   0   2  11       14.39       23.91      6.90 o
   1   2  11      328.04      340.00     12.76 o
   2   2  11       76.65       86.58      9.15 o
   3   2  11      253.99      271.68     15.29 o
   4   2  11      387.65      389.87     33.66 o
   5   2  11      280.69      267.62     22.50 o
   6   2  11        1.78      -10.92     11.85 o
   7   2  11      195.36      203.03     17.00 o
   8   2  11       27.70       23.77     15.10 o
   9   2  11        2.35       11.45     16.26 o
  10   2  11       61.01       73.53     18.32 o
  11   2  11        5.60       11.54     21.55 o
 -12   3  11       23.13       42.19     18.79 o
 -11   3  11      404.17      452.15     45.80 o
 -10   3  11       35.24       34.53     15.62 o
  -9   3  11        4.80        5.79     13.37 o
  -8   3  11      351.58      409.86     19.35 o
  -7   3  11        6.95       17.39     10.69 o
  -6   3  11        1.21        1.63      9.35 o
  -5   3  11      423.08      466.62     16.50 o
  -4   3  11       88.03       71.49      9.29 o
  -3   3  11      474.57      467.78     14.12 o
  -2   3  11        7.51       11.18      6.28 o
  -1   3  11      292.61      334.33     11.45 o
   0   3  11     2105.71     2107.83     30.25 o
   1   3  11       29.34       25.64      7.19 o
   2   3  11       81.46       84.07      9.85 o
   3   3  11     1545.92     1554.74     32.41 o
   4   3  11        9.04        9.69      8.70 o
   5   3  11       38.15       66.33     10.48 o
   6   3  11      253.64      280.91     16.48 o
   7   3  11        2.37       17.83     13.03 o
   8   3  11       30.07       30.56     15.33 o
   9   3  11       13.74       -6.18     22.05 o
  10   3  11        7.84      -29.63     19.75 o
  11   3  11        4.44       10.90     22.46 o
 -11   4  11        3.10      -16.74     21.53 o
 -10   4  11       52.76       48.74     17.70 o
  -9   4  11        0.05       14.18     13.67 o
  -8   4  11        0.01      -12.70     12.38 o
  -7   4  11       10.12       -4.70     11.75 o
  -6   4  11       65.17       59.92     11.90 o
  -5   4  11       18.75       27.79      9.22 o
  -4   4  11      100.60      118.25     10.21 o
  -3   4  11      228.28      258.96     14.07 o
  -2   4  11       76.32       78.66      7.36 o
  -1   4  11        9.17       -2.98      7.31 o
   0   4  11      368.79      428.90     15.68 o
   1   4  11      214.19      210.55     11.42 o
   2   4  11        1.42        3.05      8.17 o
   3   4  11      124.27      121.19     10.33 o
   4   4  11       28.68       43.95     10.99 o
   5   4  11        4.65        5.28     12.86 o
   6   4  11        8.42       13.09     13.95 o
   7   4  11       11.21       26.09     15.38 o
   8   4  11       32.46       22.64     16.71 o
   9   4  11        6.96       -0.47     17.30 o
  10   4  11        2.22        4.12     18.52 o
 -10   5  11       32.73       58.25     22.87 o
  -9   5  11       19.78       29.30     29.45 o
  -8   5  11        6.64       19.78     18.19 o
  -7   5  11       98.03       88.79     36.59 o
  -6   5  11      240.44      209.14     19.87 o
  -5   5  11        8.43       11.82     15.35 o
  -4   5  11        3.05        8.70     12.48 o
  -3   5  11      667.13      645.63     23.79 o
  -2   5  11       23.31       16.25     11.73 o
  -1   5  11       15.38       -0.60     10.86 o
   0   5  11      281.36      281.04     15.36 o
   1   5  11        1.01        5.51      9.00 o
   2   5  11        1.98       25.57     20.66 o
   3   5  11       70.77       76.51     23.49 o
   4   5  11       26.73       49.26     23.95 o
   5   5  11        0.00       -5.55     31.67 o
   6   5  11       45.99       59.16     21.18 o
   7   5  11        0.25       12.86     21.59 o
   8   5  11       23.95        8.69     25.46 o
  -8   6  11       11.87       20.06     23.96 o
  -7   6  11       13.89        9.99     18.63 o
  -6   6  11       62.62       77.50     23.70 o
  -5   6  11      131.57      142.03     28.28 o
  -4   6  11        0.35        9.23     17.86 o
  -3   6  11        6.08        2.70     17.23 o
  -2   6  11       88.80       84.55     20.10 o
  -1   6  11        3.75        1.30     23.73 o
   0   6  11        1.44        1.11     21.45 o
   1   6  11        2.14       11.93     22.18 o
   2   6  11        5.82       15.78     23.81 o
   3   6  11        1.08      -19.15     23.63 o
   4   6  11       10.42       26.42     27.27 o
   5   6  11       16.98      -31.04     41.70 o
   6   6  11        0.78      -12.42     33.90 o
  -4   7  11        8.83       31.53     37.29 o
  -3   7  11       35.78       87.80     38.31 o
  -1   7  11       12.57      -18.98     48.82 o
   0   7  11        3.95        6.64     22.92 o
   1   7  11       22.63       26.72     25.83 o
   2   7  11        0.64       -5.47     24.90 o
   3   7  11        1.70        7.09     26.96 o
 -13   0  12       28.12       -6.92     26.55 o
 -12   0  12       61.20       67.39     26.82 o
 -11   0  12      128.80       72.05     24.98 o
 -10   0  12      411.74      462.42     33.54 o
  -9   0  12       79.89      100.72     21.80 o
  -8   0  12      513.58      431.64     29.41 o
  -7   0  12     4060.15     3949.30    105.82 o
  -6   0  12       23.68       -8.62     14.92 o
  -5   0  12       16.06       32.64      8.13 o
  -4   0  12     1677.50     1541.11     39.19 o
  -3   0  12      244.81      277.33     14.55 o
  -2   0  12     1931.01     1985.50     84.07 o
  -1   0  12      441.13      515.61     36.95 o
   0   0  12      296.77      338.39     15.31 o
   1   0  12      786.55      846.05     34.75 o
   2   0  12      475.99      566.46     41.02 o
   3   0  12     1656.90     1705.83     78.99 o
   4   0  12     1154.50     1297.34     67.80 o
   5   0  12       28.29        8.47     23.05 o
   6   0  12      348.09      334.53     31.70 o
   7   0  12      429.64      498.37     32.71 o
   8   0  12        1.24       -0.41     21.21 o
   9   0  12       19.11       19.45     23.81 o
  10   0  12       25.98       31.60     25.38 o
  11   0  12        0.03       25.76     27.81 o
  12   0  12        0.20       -8.61     34.41 o
 -13   1  12        2.47       -5.36     18.20 o
 -12   1  12        1.79       22.19     17.84 o
 -11   1  12        1.48       10.70     16.24 o
 -10   1  12       21.42       14.71     14.80 o
  -9   1  12       43.80       20.20     13.64 o
  -8   1  12      283.75      276.15     17.86 o
  -7   1  12      218.31      259.65     20.20 o
  -6   1  12      114.19      122.20     12.12 o
  -5   1  12      462.95      410.49     19.69 o
  -4   1  12     1018.17      964.84     20.17 o
  -3   1  12      438.42      452.83     16.58 o
  -2   1  12     1022.11      981.66     24.41 o
  -1   1  12     1318.50     1253.66     36.21 o
   0   1  12      646.45      694.84     20.87 o
   1   1  12      641.39      639.75     28.91 o
   2   1  12       31.47       37.63     11.67 o
   3   1  12      274.50      228.88     35.76 o
   4   1  12       46.56       34.04     16.42 o
   5   1  12        5.12       -4.39     18.98 o
   6   1  12       57.60       58.94     13.94 o
   7   1  12       29.33       22.28     14.48 o
   8   1  12        1.72       16.77     15.25 o
   9   1  12        4.18        9.73     16.61 o
  10   1  12       40.81       61.82     18.47 o
  11   1  12       13.89       14.26     18.95 o
 -13   2  12       27.92       26.07     19.68 o
 -12   2  12       55.31       82.62     22.00 o
 -11   2  12        0.92       -6.74     15.97 o
 -10   2  12       16.27        8.94     14.96 o
  -9   2  12      249.30      275.44     19.06 o
  -8   2  12      287.22      314.86     15.81 o
  -7   2  12       33.91       19.72     10.03 o
  -6   2  12      376.63      369.00     15.52 o
  -5   2  12      304.02      319.17     15.94 o
  -4   2  12        3.68        7.87      7.28 o
  -3   2  12     1040.56     1082.23     21.38 o
  -2   2  12      204.51      206.82      9.63 o
  -1   2  12       66.68       61.62      9.38 o
   0   2  12       85.59       97.89      7.80 o
   1   2  12      272.76      272.74     12.70 o
   2   2  12      730.83      701.44     19.27 o
   3   2  12      102.62      100.85     15.12 o
   4   2  12      278.21      300.75     20.39 o
   5   2  12      278.17      243.25     20.17 o
   6   2  12        0.87      -16.54     16.20 o
   7   2  12       94.25       91.05     16.09 o
   8   2  12       41.33       68.28     16.89 o
   9   2  12        5.65       -1.58     16.89 o
  10   2  12       23.88       55.52     19.43 o
  11   2  12       39.67       45.74     25.89 o
 -12   3  12        1.76       19.06     18.02 o
 -11   3  12       71.74       88.34     19.33 o
 -10   3  12       17.01       15.29     15.50 o
  -9   3  12       57.23       55.62     13.18 o
  -8   3  12      314.32      275.28     15.78 o
  -7   3  12      216.05      211.06     14.34 o
  -6   3  12      104.60      122.40     11.92 o
  -5   3  12      352.14      338.14     14.59 o
  -4   3  12      301.74      261.13     12.87 o
  -3   3  12       52.71       62.44      7.41 o
  -2   3  12      679.38      702.74     18.67 o
  -1   3  12      269.80      242.08     11.46 o
   0   3  12       10.86       12.57      8.08 o
   1   3  12       56.76       83.63      9.00 o
   2   3  12        9.23        9.15      8.11 o
   3   3  12       20.28       -0.51      9.66 o
   4   3  12      110.46       75.43     10.66 o
   5   3  12       12.95       19.29     10.06 o
   6   3  12       23.66       15.96     12.90 o
   7   3  12       24.24        3.70     13.37 o
   8   3  12        0.15       -3.63     16.24 o
   9   3  12       28.11       58.73     20.81 o
  10   3  12        5.29       -7.03     21.23 o
 -11   4  12       50.21        6.54     22.40 o
 -10   4  12        2.70        6.63     17.50 o
  -9   4  12      153.03      189.51     17.26 o
  -8   4  12      143.36      177.65     15.77 o
  -7   4  12        7.68       23.04     12.30 o
  -6   4  12       15.63       21.43     11.21 o
  -5   4  12        1.16        9.05     10.49 o
  -4   4  12       28.09       12.41     10.38 o
  -3   4  12        0.15       10.55      8.72 o
  -2   4  12       10.96        6.92      7.14 o
  -1   4  12      371.37      347.63     20.44 o
   0   4  12        4.00        2.97      8.61 o
   1   4  12       33.81       32.08     10.20 o
   2   4  12      925.58      943.03     24.83 o
   3   4  12       57.33       47.37     11.17 o
   4   4  12        1.90        8.11     10.90 o
   5   4  12      323.52      308.69     22.24 o
   6   4  12        6.18       13.78     14.58 o
   7   4  12        0.23        6.47     15.33 o
   8   4  12       23.13       57.13     18.06 o
   9   4  12        1.85       30.88     18.52 o
 -10   5  12        0.08        8.13     21.61 o
  -9   5  12        0.61       24.48     19.97 o
  -8   5  12        0.38      -17.11     23.93 o
  -7   5  12       25.85       41.43     17.83 o
  -6   5  12       16.90       22.40     16.88 o
  -5   5  12       38.82       24.00     15.77 o
  -4   5  12      104.75      107.98     16.45 o
  -3   5  12      378.01      390.90     19.64 o
  -2   5  12      150.52      141.48     13.90 o
  -1   5  12       32.45       37.41     14.33 o
   0   5  12      110.71      184.49     16.85 o
   1   5  12       10.49        9.71     10.97 o
   2   5  12       42.60       49.47     11.75 o
   3   5  12        3.72        8.47     12.19 o
   4   5  12       10.00       -5.15     23.46 o
   5   5  12       33.47       32.46     20.25 o
   6   5  12       20.72       20.68     20.66 o
   7   5  12       20.00      -21.45     25.63 o
   8   5  12        1.04       17.63     23.88 o
  -7   6  12       73.69       93.11     20.69 o
  -6   6  12        0.48       10.34     17.59 o
  -5   6  12        0.46       -5.40     16.60 o
  -4   6  12      129.61      164.77     22.39 o
  -3   6  12        7.79       33.36     18.80 o
  -2   6  12        2.12      -24.75     20.06 o
  -1   6  12      105.16      102.85     24.38 o
   0   6  12        0.15      -27.55     22.11 o
   1   6  12        2.28        1.37     33.73 o
   2   6  12       59.51       62.35     36.27 o
   3   6  12        9.60        3.13     48.14 o
   4   6  12       24.44       43.82     27.45 o
   5   6  12       10.45        5.25     29.00 o
   6   6  12        1.33       29.97     45.93 o
  -3   7  12       13.86      -22.71     34.24 o
  -1   7  12        0.81      -28.34     22.19 o
   0   7  12        0.79        7.70     24.20 o
   1   7  12       12.96       24.68     25.94 o
   2   7  12        1.91        4.06     26.72 o
 -13   1  13       20.78       14.00     23.63 o
 -12   1  13        4.38       26.63     18.43 o
 -11   1  13      115.70       90.02     18.02 o
 -10   1  13      204.25      252.22     27.99 o
  -9   1  13        7.22      -14.16     13.71 o
  -8   1  13      433.49      396.28     20.46 o
  -7   1  13      263.78      246.86     13.54 o
  -6   1  13       21.04       35.57      9.27 o
  -5   1  13     1227.12     1180.53     26.60 o
  -4   1  13       45.17       33.93      7.85 o
  -3   1  13       20.10       14.17      9.04 o
  -2   1  13      471.18      419.86     43.99 o
  -1   1  13       21.23       22.53      9.70 o
   0   1  13      519.39      625.59     24.10 o
   1   1  13       74.93       83.20     18.33 o
   2   1  13       30.49       37.59     12.05 o
   3   1  13      361.18      400.32     20.54 o
   4   1  13       21.83       11.70     18.09 o
   5   1  13       64.76      113.14     26.95 o
   6   1  13      298.89      337.61     27.89 o
   7   1  13        1.76      -13.43     14.73 o
   8   1  13        1.92        9.22     16.11 o
   9   1  13      152.71      176.96     21.08 o
  10   1  13       17.61        3.05     19.57 o
  11   1  13       19.00       14.56     20.45 o
 -12   2  13       57.31       85.55     19.87 o
 -11   2  13        2.79      -22.52     16.42 o
 -10   2  13        8.01       -6.63     15.47 o
  -9   2  13       30.58       13.81     14.73 o
  -8   2  13        9.54       28.76     11.29 o
  -7   2  13      106.32       94.95     11.89 o
  -6   2  13      136.41      126.73     11.79 o
  -5   2  13      316.50      314.72     13.55 o
  -4   2  13      718.68      697.73     18.29 o
  -3   2  13     1165.29     1196.64     28.21 o
  -2   2  13      467.63      463.96     17.22 o
  -1   2  13      348.10      369.56     21.58 o
   0   2  13     1466.23     1388.64     44.64 o
   1   2  13      320.55      336.02     16.44 o
   2   2  13      434.32      402.21     16.78 o
   3   2  13      699.37      656.23     27.39 o
   4   2  13       49.53       56.41     15.88 o
   5   2  13       95.90       95.26     16.83 o
   6   2  13        0.79        5.90     16.15 o
   7   2  13        0.52       14.34     19.99 o
   8   2  13        1.99        1.50     15.94 o
   9   2  13        8.39      -21.02     17.35 o
  10   2  13        6.87       11.70     19.82 o
  11   2  13        0.86      -13.14     23.71 o
 -12   3  13       38.86       42.75     19.30 o
 -11   3  13       34.28       17.25     17.50 o
 -10   3  13       98.75      120.24     18.69 o
  -9   3  13      525.45      582.57     22.10 o
  -8   3  13       76.75       79.21     16.40 o
  -7   3  13      113.57      124.03     13.21 o
  -6   3  13      474.11      494.91     18.24 o
  -5   3  13      147.83      183.87     12.80 o
  -4   3  13      513.17      506.48     17.05 o
  -3   3  13      724.01      776.51     17.69 o
  -2   3  13        4.99        9.38      7.87 o
  -1   3  13       71.51       74.06      9.23 o
   0   3  13     1299.40     1316.82     25.39 o
   1   3  13       91.80       73.49      9.10 o
   2   3  13      623.54      600.82     17.75 o
   3   3  13      123.14      138.94     12.90 o
   4   3  13       51.47       40.06     11.66 o
   5   3  13      115.84      110.49     16.10 o
   6   3  13        8.60        2.03     14.20 o
   7   3  13       57.47       75.76     15.34 o
   8   3  13       15.06       20.28     17.40 o
   9   3  13       10.19        1.33     20.45 o
  10   3  13       20.23       23.46     22.04 o
 -11   4  13       19.87       29.94     22.76 o
 -10   4  13        8.57        9.12     17.92 o
  -9   4  13       71.69       47.45     16.77 o
  -8   4  13       87.50       81.16     14.54 o
  -7   4  13       81.06      101.85     13.87 o
  -6   4  13       40.69       45.44     12.15 o
  -5   4  13       62.72       67.60     12.01 o
  -4   4  13        1.47       -8.94     10.33 o
  -3   4  13        7.60        4.84      9.10 o
  -2   4  13        7.84       21.69      9.22 o
  -1   4  13      206.21      237.89     12.65 o
   0   4  13       21.55       14.36     10.94 o
   1   4  13       15.60        5.38     11.81 o
   2   4  13       78.55       94.29     14.49 o
   3   4  13       28.53       36.38     11.93 o
   4   4  13        2.71      -22.53     15.48 o
   5   4  13       23.87       51.93     17.93 o
   6   4  13       51.07       53.84     16.65 o
   7   4  13        0.35      -18.66     15.99 o
   8   4  13       19.00        9.92     17.67 o
   9   4  13        1.96       -0.60     21.09 o
  -9   5  13       46.95       42.24     26.32 o
  -8   5  13        5.97       25.41     18.91 o
  -7   5  13       20.35       27.22     17.81 o
  -6   5  13       19.48       34.46     17.29 o
  -5   5  13       57.37       62.47     17.09 o
  -4   5  13        9.54       16.65     15.56 o
  -3   5  13       14.63       12.86     15.17 o
  -2   5  13       72.91       77.93     18.54 o
  -1   5  13      115.51       99.00     15.60 o
   0   5  13       11.71        7.99     15.90 o
   1   5  13       64.04       70.64     14.03 o
   2   5  13       71.35       65.10     15.24 o
   3   5  13        0.22        4.46     14.26 o
   4   5  13       52.25       42.80     24.92 o
   5   5  13        0.21       17.42     19.86 o
   6   5  13       10.02       19.12     20.69 o
   7   5  13       14.11       21.97     23.84 o
  -7   6  13       10.74       42.86     24.62 o
  -6   6  13        3.48        3.73     28.14 o
  -5   6  13       10.78       10.77     31.70 o
  -4   6  13       95.12       71.90     21.08 o
  -3   6  13       75.60       61.27     20.65 o
  -2   6  13        9.99        8.14     22.68 o
  -1   6  13       23.19       32.77     29.66 o
   0   6  13       13.78        3.68     26.10 o
   1   6  13        6.70       12.60     25.64 o
   2   6  13       11.52        0.92     25.21 o
   3   6  13        0.30      -13.85     25.34 o
   4   6  13        2.66      -11.83     27.45 o
   5   6  13       25.20       45.88     30.99 o
  -1   7  13        9.18      -39.66     26.44 o
   0   7  13       14.84       14.95     26.51 o
 -13   0  14        4.76        9.33     33.22 o
 -12   0  14       10.56       15.37     25.40 o
 -11   0  14       17.89       14.44     23.67 o
 -10   0  14       51.04       46.41     22.97 o
  -9   0  14      195.27      193.07     26.01 o
  -8   0  14      138.94      130.95     48.65 o
  -7   0  14       50.13       25.10     18.80 o
  -6   0  14     2055.72     2018.55     47.77 o
  -5   0  14     3040.25     3309.66     60.78 o
  -4   0  14      270.79      283.19     20.25 o
  -3   0  14     1315.07     1404.61     48.63 o
  -2   0  14     1357.30     1502.09     73.22 o
  -1   0  14     1180.38     1062.75     57.63 o
   0   0  14       74.04       53.43     22.37 o
   1   0  14        3.89       -2.82     10.55 o
   2   0  14       35.76       58.65     25.42 o
   3   0  14      103.65       69.16     26.44 o
   4   0  14      188.08      143.06     33.22 o
   5   0  14      340.12      349.17     42.37 o
   6   0  14       66.49      124.41     32.88 o
   7   0  14        0.35       58.90     23.35 o
   8   0  14       81.60       80.84     26.59 o
   9   0  14      117.60      137.53     28.85 o
  10   0  14        0.11      -18.36     25.24 o
  11   0  14        0.34       19.41     29.84 o
 -13   1  14       19.34       25.95     20.52 o
 -12   1  14      125.95      150.36     20.57 o
 -11   1  14       68.47       78.44     20.93 o
 -10   1  14      134.34      121.72     18.01 o
  -9   1  14      234.68      242.46     19.47 o
  -8   1  14       54.19       32.37     14.17 o
  -7   1  14       17.96       15.38     10.04 o
  -6   1  14        8.45       19.15      9.29 o
  -5   1  14        7.58        4.28      8.83 o
  -4   1  14       92.25       86.86     21.59 o
  -3   1  14       13.62        9.73      9.75 o
  -2   1  14        1.29      -12.54     11.50 o
  -1   1  14      329.89      324.07     16.88 o
   0   1  14      112.66      128.57     19.68 o
   1   1  14      272.91      337.57     18.38 o
   2   1  14      390.54      422.74     21.03 o
   3   1  14       68.01       59.99     14.70 o
   4   1  14       92.48      117.29     28.81 o
   5   1  14       67.64       65.83     22.29 o
   6   1  14       19.72       26.06     16.90 o
   7   1  14       14.85       10.18     14.86 o
   8   1  14        3.70       10.71     19.13 o
   9   1  14       19.36        6.56     17.34 o
  10   1  14       14.01       11.44     19.83 o
  11   1  14        0.71        2.42     21.00 o
 -12   2  14       57.75       66.68     20.47 o
 -11   2  14      116.05      132.27     19.67 o
 -10   2  14       18.92        1.98     16.08 o
  -9   2  14       61.67       74.12     16.42 o
  -8   2  14      124.43      119.78     13.15 o
  -7   2  14      221.95      202.05     16.21 o
  -6   2  14        2.33       -1.69     15.22 o
  -5   2  14      154.78      139.19     20.56 o
  -4   2  14      221.12      242.53     15.64 o
  -3   2  14      160.60      173.18     11.40 o
  -2   2  14        4.49        0.92      8.70 o
  -1   2  14      487.51      503.04     22.44 o
   0   2  14      143.17      140.40     15.66 o
   1   2  14        3.80        7.82      8.51 o
   2   2  14      918.49      872.50     26.13 o
   3   2  14       31.52       45.97     14.90 o
   4   2  14      244.90      197.99     19.52 o
   5   2  14       30.67       19.91     16.50 o
   6   2  14       13.88       15.03     18.14 o
   7   2  14       26.67       24.15     16.40 o
   8   2  14        0.07      -18.57     22.46 o
   9   2  14        2.79        3.44     18.21 o
  10   2  14        4.55       26.07     19.59 o
 -11   3  14       29.31        7.51     18.06 o
 -10   3  14       13.64       13.25     18.98 o
  -9   3  14        6.73       -2.68     14.80 o
  -8   3  14        6.85        7.51     15.98 o
  -7   3  14        0.43       13.45     11.12 o
  -6   3  14      102.16       96.70     12.92 o
  -5   3  14      188.52      202.48     13.81 o
  -4   3  14       51.32       31.91      9.39 o
  -3   3  14      226.04      213.49     18.20 o
  -2   3  14        3.14        2.67      9.08 o
  -1   3  14      210.17      195.95     12.91 o
   0   3  14      602.78      561.94     19.14 o
   1   3  14       25.51       20.35     13.06 o
   2   3  14      224.02      217.02     16.07 o
   3   3  14      136.74       89.04     13.79 o
   4   3  14       97.15       96.36     15.56 o
   5   3  14        0.89        6.62     14.97 o
   6   3  14        3.27       -4.79     15.34 o
   7   3  14        4.62       13.56     15.19 o
   8   3  14        9.81       29.22     18.26 o
   9   3  14        0.93        9.66     19.17 o
 -10   4  14      119.26      111.87     40.17 o
  -9   4  14       24.89       27.69     17.34 o
  -8   4  14       64.45       27.19     13.99 o
  -7   4  14      342.03      333.62     18.06 o
  -6   4  14      125.62      107.97     13.52 o
  -5   4  14      114.97       91.77     12.62 o
  -4   4  14      361.44      390.10     17.14 o
  -3   4  14      134.27      135.05     12.52 o
  -2   4  14        3.45       -1.98     10.25 o
  -1   4  14       62.79       78.92     11.99 o
   0   4  14       15.00       27.76     17.42 o
   1   4  14       35.71       44.57     13.02 o
   2   4  14      112.95      114.44     15.47 o
   3   4  14        0.83       -2.66     11.49 o
   4   4  14       73.71       56.21     18.10 o
   5   4  14       20.96       16.43     18.04 o
   6   4  14       11.49       -0.64     16.07 o
   7   4  14       41.27       13.06     17.65 o
   8   4  14        5.41       -2.98     27.50 o
  -9   5  14       33.82       46.48     27.28 o
  -8   5  14       21.73       33.54     25.92 o
  -7   5  14       27.26       14.66     23.68 o
  -6   5  14       29.92       51.60     23.39 o
  -5   5  14       37.57       66.74     17.49 o
  -4   5  14        2.04        2.53     15.56 o
  -3   5  14        1.10       24.95     20.95 o
  -2   5  14        4.38       -3.97     17.16 o
  -1   5  14       16.07       15.83     14.23 o
   0   5  14       32.95       44.47     29.10 o
   1   5  14       65.37       58.14     14.20 o
   2   5  14       20.83       18.07     18.19 o
   3   5  14       10.90        6.45     20.21 o
   4   5  14       26.56       31.78     26.92 o
   5   5  14        4.16       17.25     21.80 o
   6   5  14        3.43        2.86     21.83 o
   7   5  14       37.05      -29.57     46.84 o
  -6   6  14       23.42       36.95     30.17 o
  -5   6  14       70.25       64.41     29.49 o
  -4   6  14       32.66       53.22     28.48 o
  -3   6  14        0.99        2.03     26.78 o
  -2   6  14      109.75      122.82     26.15 o
  -1   6  14        0.23        7.11     23.88 o
   0   6  14        6.80       -6.88     24.14 o
   1   6  14       15.43       60.26     27.49 o
   2   6  14        1.86       -0.66     25.61 o
   3   6  14       22.57        3.46     27.27 o
   4   6  14       17.15       56.61     30.54 o
 -12   1  15        6.98        9.39     19.17 o
 -11   1  15       13.36       16.14     17.15 o
 -10   1  15        6.62       20.34     16.38 o
  -9   1  15      253.69      230.76     19.66 o
  -8   1  15        7.11       11.71     14.26 o
  -7   1  15       17.44       15.83     10.39 o
  -6   1  15      928.93      861.46     39.89 o
  -5   1  15        7.02       10.59      7.23 o
  -4   1  15      136.73      148.36     21.01 o
  -3   1  15     1473.26     1413.61     33.59 o
  -2   1  15      168.98      190.71     22.63 o
  -1   1  15       34.42        7.66     10.82 o
   0   1  15      708.72      610.17     28.76 o
   1   1  15       68.06       57.12     12.90 o
   2   1  15        2.37       -8.56     12.59 o
   3   1  15      119.17       93.88     15.90 o
   4   1  15       41.92       19.27     19.17 o
   5   1  15        1.40        7.12     34.41 o
   6   1  15       50.08       43.05     18.90 o
   7   1  15        5.36      -23.37     15.58 o
   8   1  15       17.52        8.06     17.92 o
   9   1  15        9.49       18.57     18.83 o
  10   1  15        0.10       -5.12     20.44 o
 -12   2  15       64.40       84.13     21.03 o
 -11   2  15      106.78      101.88     20.15 o
 -10   2  15      163.45      203.32     20.89 o
  -9   2  15       88.49      104.10     19.91 o
  -8   2  15      250.40      225.87     17.93 o
  -7   2  15      208.01      276.49     21.72 o
  -6   2  15      101.11      109.41     18.67 o
  -5   2  15      368.72      370.69     14.32 o
  -4   2  15        3.51       -1.95     11.48 o
  -3   2  15        5.44        4.30      9.93 o
  -2   2  15       23.23       11.75     13.97 o
  -1   2  15      146.86      151.82     16.18 o
   0   2  15       24.89       26.99     13.66 o
   1   2  15      277.92      278.25     19.79 o
   2   2  15       35.68       41.98     24.12 o
   3   2  15       17.12       22.85     15.59 o
   4   2  15      302.99      258.24     21.89 o
   5   2  15       61.95       63.14     18.73 o
   6   2  15       29.16       12.95     16.07 o
   7   2  15       31.13       48.99     18.14 o
   8   2  15       30.15       38.23     19.94 o
   9   2  15        2.55       27.65     20.25 o
  10   2  15        5.07      -20.51     23.93 o
 -11   3  15       10.24       15.40     23.00 o
 -10   3  15       19.08       18.82     17.69 o
  -9   3  15      184.23      181.21     16.93 o
  -8   3  15       59.99       69.11     15.05 o
  -7   3  15       41.42       20.86     11.91 o
  -6   3  15       20.86       10.86     10.95 o
  -5   3  15      193.69      201.31     13.00 o
  -4   3  15       41.79       27.99      9.20 o
  -3   3  15       21.73       16.88     10.74 o
  -2   3  15      427.52      403.30     16.48 o
  -1   3  15      538.50      537.16     39.34 o
   0   3  15       36.57       42.44     12.06 o
   1   3  15      331.63      289.25     19.94 o
   2   3  15      975.70      885.68     40.20 o
   3   3  15       25.28        5.07     13.01 o
   4   3  15        0.76       -0.01     17.04 o
   5   3  15       78.75       79.98     16.57 o
   6   3  15        8.45        0.71     19.27 o
   7   3  15        5.27        4.13     17.20 o
   8   3  15        3.96       -4.08     19.09 o
   9   3  15        3.15      -20.24     19.94 o
 -10   4  15       24.92       39.48     27.90 o
  -9   4  15        0.49       27.92     20.92 o
  -8   4  15        4.20       18.24     16.02 o
  -7   4  15       80.73       88.37     17.25 o
  -6   4  15      121.04      101.69     16.75 o
  -5   4  15       40.48       49.03     14.95 o
  -4   4  15      129.38      141.22     13.31 o
  -3   4  15      217.93      194.21     17.47 o
  -2   4  15       13.86       14.54     11.53 o
  -1   4  15       24.04       25.23     11.92 o
   0   4  15        9.63       19.94     13.70 o
   1   4  15        5.07        1.31     12.95 o
   2   4  15       12.33        2.46     13.26 o
   3   4  15       14.32      -20.70     21.81 o
   4   4  15        0.17        5.39     17.29 o
   5   4  15        0.84       17.09     18.66 o
   6   4  15        8.92        6.93     17.13 o
   7   4  15        2.38       15.53     18.40 o
   8   4  15        2.64      -11.05     19.11 o
  -8   5  15       97.87       45.85     26.63 o
  -7   5  15       28.24       17.41     24.74 o
  -6   5  15       11.71       19.58     23.62 o
  -5   5  15      221.48      266.58     75.43 o
  -4   5  15       22.52       81.98     24.35 o
  -3   5  15       31.85       60.88     23.59 o
  -2   5  15      128.35      138.15     20.90 o
  -1   5  15       37.69       23.25     23.38 o
   0   5  15       84.16       77.97     18.92 o
   1   5  15       12.75        7.66     19.94 o
   2   5  15       17.84       -3.69     16.92 o
   3   5  15       51.62       55.06     18.38 o
   4   5  15        0.12        6.05     26.25 o
   5   5  15        1.24       44.73     28.69 o
   6   5  15       48.16       43.97     24.75 o
  -6   6  15        3.97       -5.76     28.48 o
  -5   6  15        0.43       13.90     30.17 o
  -4   6  15       57.26       64.41     31.53 o
  -3   6  15        0.02       33.22     30.51 o
  -2   6  15       23.07      -11.86     23.89 o
  -1   6  15        5.62       35.46     29.83 o
   0   6  15       17.03        2.54     25.81 o
   1   6  15        7.65        3.49     40.17 o
   2   6  15        0.18       19.51     28.52 o
   3   6  15        4.51       14.51     58.31 o
 -12   0  16       31.56       33.74     27.97 o
 -11   0  16       23.10       21.55     26.39 o
 -10   0  16        3.26      -15.32     27.97 o
  -9   0  16       12.82       24.74     47.97 o
  -8   0  16        0.37        8.44     20.89 o
  -7   0  16       88.68       75.27     21.99 o
  -6   0  16      132.48      121.71     21.26 o
  -5   0  16      137.24      118.25     10.51 o
  -4   0  16     1190.62     1197.51     47.31 o
  -3   0  16       54.87       82.38     30.17 o
  -2   0  16       23.53       -6.10     24.41 o
  -1   0  16     3038.48     3117.40    128.14 o
   0   0  16      501.81      514.93     46.78 o
   1   0  16        9.77       -3.29     11.15 o
   2   0  16     1043.78     1051.10     37.81 o
   3   0  16        3.71      -22.03     29.15 o
   4   0  16        4.98       -9.83     30.51 o
   5   0  16      448.61      372.22     47.80 o
   6   0  16       55.32       99.66     38.31 o
   7   0  16       18.91       37.87     24.46 o
   8   0  16       17.73       13.53     24.09 o
   9   0  16       58.37       71.30     60.17 o
  10   0  16       42.20       61.24     32.53 o
 -12   1  16        0.78       14.69     19.67 o
 -11   1  16       12.66       12.04     18.48 o
 -10   1  16       49.24       82.49     18.26 o
  -9   1  16       35.08        8.40     15.54 o
  -8   1  16      291.17      323.20     21.41 o
  -7   1  16      354.09      372.72     21.85 o
  -6   1  16      384.17      385.14     22.59 o
  -5   1  16      105.72      118.76     14.05 o
  -4   1  16      126.30      125.58     13.45 o
  -3   1  16      960.03      896.06     40.30 o
  -2   1  16       93.66      128.92     26.27 o
  -1   1  16        8.94      -12.11     16.93 o
   0   1  16      430.82      382.17     23.28 o
   1   1  16       34.92       46.12     13.29 o
   2   1  16        6.22        9.55     13.73 o
   3   1  16        5.35      -10.88     14.39 o
   4   1  16       58.11       69.57     16.60 o
   5   1  16        8.02       26.65     25.93 o
   6   1  16        2.94       23.94     24.92 o
   7   1  16        6.97       -1.97     17.18 o
   8   1  16        9.69       -9.91     18.26 o
   9   1  16        5.04        6.74     19.85 o
  10   1  16        2.12      -11.59     21.66 o
 -11   2  16        1.15       15.01     18.57 o
 -10   2  16       87.79       71.88     18.82 o
  -9   2  16       43.03       30.31     16.87 o
  -8   2  16        7.92       22.82     12.52 o
  -7   2  16      167.49      196.79     17.26 o
  -6   2  16        4.80        4.12      9.50 o
  -5   2  16       70.89       43.91     13.82 o
  -4   2  16       97.31      112.53     14.86 o
  -3   2  16        2.95        5.59      9.65 o
  -2   2  16        7.42       -8.10     15.26 o
  -1   2  16       99.11      101.01     15.20 o
   0   2  16       46.43       38.56     14.33 o
   1   2  16      253.38      252.75     19.90 o
   2   2  16        8.70       -3.42     14.80 o
   3   2  16        3.84       -5.24     15.18 o
   4   2  16      248.30      244.68     38.14 o
   5   2  16        0.08       45.85     62.58 o
   6   2  16        2.18       -0.09     16.92 o
   7   2  16       24.69       27.03     15.82 o
   8   2  16        0.41      -26.28     18.68 o
   9   2  16        8.75       36.96     23.63 o
 -11   3  16       26.87       14.51     24.26 o
 -10   3  16       33.97       28.88     22.62 o
  -9   3  16       23.52       14.80     21.39 o
  -8   3  16      122.63      150.73     18.34 o
  -7   3  16       58.71       57.36     15.69 o
  -6   3  16       13.80       29.09     14.69 o
  -5   3  16       11.18       30.11     14.47 o
  -4   3  16       11.72        2.86     13.20 o
  -3   3  16        0.52      -15.46     10.31 o
  -2   3  16      103.94       95.94     13.02 o
  -1   3  16        0.24       -7.48     10.77 o
   0   3  16       44.72       48.51     16.29 o
   1   3  16       19.43        0.69     12.34 o
   2   3  16       23.10       30.90     13.42 o
   3   3  16       10.64        6.67     13.43 o
   4   3  16       10.12       17.03     18.70 o
   5   3  16       77.16       95.24     17.98 o
   6   3  16       38.27       20.05     17.82 o
   7   3  16        0.28       -3.14     18.50 o
   8   3  16        3.25        5.01     19.52 o
 -10   4  16       85.56       83.63     30.48 o
  -9   4  16        0.06      -13.99     24.33 o
  -8   4  16       18.78       16.14     20.32 o
  -7   4  16       14.21       27.64     16.63 o
  -6   4  16       53.46        7.24     15.94 o
  -5   4  16       88.73      117.68     17.70 o
  -4   4  16        2.97        0.97     14.76 o
  -3   4  16      153.86      116.23     17.36 o
  -2   4  16      392.56      393.59     22.20 o
  -1   4  16       17.80       16.53     13.23 o
   0   4  16       28.98       16.15     13.67 o
   1   4  16      211.35      243.32     18.78 o
   2   4  16        4.63       -0.80     17.55 o
   3   4  16        2.09       -4.07     23.25 o
   4   4  16       42.10       47.46     20.10 o
   5   4  16        5.94      -31.16     21.82 o
   6   4  16        0.90        3.21     22.80 o
   7   4  16       48.30       50.61     20.04 o
  -8   5  16       42.96       61.26     28.98 o
  -7   5  16       27.85       16.72     25.32 o
  -6   5  16       15.93        6.10     25.04 o
  -5   5  16       60.77      106.45     80.68 o
  -4   5  16       55.86       64.76     42.04 o
  -3   5  16       38.81       74.41     24.61 o
  -2   5  16       74.11      122.39     22.06 o
  -1   5  16       17.43       43.64     23.79 o
   0   5  16        5.21      -35.05     23.37 o
   1   5  16       11.83      -17.31     25.29 o
   2   5  16        5.90       20.01     18.59 o
   3   5  16        4.22        5.70     18.38 o
   4   5  16        2.08        2.84     27.43 o
   5   5  16        4.84       -8.22     27.30 o
   6   5  16       14.41        3.55     24.32 o
  -5   6  16       63.48       93.90     34.24 o
  -4   6  16       13.31       -6.78     31.53 o
  -3   6  16        0.68      -40.34     30.85 o
  -2   6  16       46.56       15.93     33.22 o
  -1   6  16        9.20       11.31     27.34 o
   0   6  16        4.38      -12.15     26.55 o
   1   6  16        0.12       -3.25     27.53 o
   2   6  16        6.77       22.89     41.36 o
 -12   1  17       62.04       54.62     28.87 o
 -11   1  17        0.45      -11.04     18.75 o
 -10   1  17       15.72        5.22     17.90 o
  -9   1  17      145.95      129.10     18.75 o
  -8   1  17       25.00       36.82     16.75 o
  -7   1  17       22.14       21.85     11.70 o
  -6   1  17      262.47      250.11     16.14 o
  -5   1  17       14.72       -2.30     12.04 o
  -4   1  17      273.41      243.45     21.77 o
  -3   1  17        1.66      -12.66     19.51 o
  -2   1  17        2.80       30.17     21.09 o
  -1   1  17      212.31      219.45     30.51 o
   0   1  17        6.01       16.47     12.80 o
   1   1  17      372.84      395.38     28.39 o
   2   1  17      137.67      139.35     16.71 o
   3   1  17       31.30       23.45     15.65 o
   4   1  17      113.09      124.24     19.54 o
   5   1  17       23.00       -7.04     17.10 o
   6   1  17        1.97        5.44     25.53 o
   7   1  17        6.84      -28.76     19.82 o
   8   1  17       13.89       30.63     20.28 o
   9   1  17        2.13      -28.74     20.65 o
 -11   2  17        0.10        4.95     19.40 o
 -10   2  17       19.40       -1.01     22.26 o
  -9   2  17       76.60       69.24     23.27 o
  -8   2  17      107.50      103.00     18.11 o
  -7   2  17       93.93      100.70     15.57 o
  -6   2  17      347.71      320.48     27.89 o
  -5   2  17      100.56      105.05     15.58 o
  -4   2  17      353.61      307.11     30.28 o
  -3   2  17      396.10      389.72     18.08 o
  -2   2  17       23.28        5.04     21.87 o
  -1   2  17      371.05      360.72     21.49 o
   0   2  17      106.76      122.78     17.13 o
   1   2  17       35.39       27.15     15.64 o
   2   2  17       10.89       -3.57     16.18 o
   3   2  17       19.50       23.78     16.88 o
   4   2  17       25.81       20.90     17.71 o
   5   2  17        1.87       20.99     17.96 o
   6   2  17       22.29       16.53     17.57 o
   7   2  17        6.08       10.39     16.54 o
   8   2  17        0.23      -24.72     18.68 o
   9   2  17        0.33        2.15     25.16 o
 -10   3  17       64.48      107.20     31.39 o
  -9   3  17        3.81      -21.14     20.50 o
  -8   3  17      225.66      225.55     24.96 o
  -7   3  17      185.65      199.64     19.79 o
  -6   3  17        5.80        7.59     15.52 o
  -5   3  17       69.79       64.69     16.64 o
  -4   3  17        1.56       15.20     14.62 o
  -3   3  17        5.49        7.50     17.35 o
  -2   3  17       12.15       -4.16     12.10 o
  -1   3  17       12.40        3.67     11.95 o
   0   3  17       41.83       22.58     12.96 o
   1   3  17        8.80      -10.46     12.34 o
   2   3  17       19.30       12.67     17.97 o
   3   3  17      218.72      210.03     23.10 o
   4   3  17      105.05       61.88     20.51 o
   5   3  17        2.25       13.70     20.60 o
   6   3  17       25.16       32.38     20.99 o
   7   3  17       10.95       18.79     19.60 o
   8   3  17        1.35        3.27     20.34 o
  -9   4  17        9.36        2.60     28.22 o
  -8   4  17        0.39       16.12     26.04 o
  -7   4  17       17.25       33.68     26.98 o
  -6   4  17       15.94        9.87     20.10 o
  -5   4  17        2.57        9.03     15.61 o
  -4   4  17       14.89       26.40     16.10 o
  -3   4  17       48.05       80.47     18.10 o
  -2   4  17        2.84       13.75     18.38 o
  -1   4  17       51.05       45.91     20.42 o
   0   4  17      114.45      125.59     16.61 o
   1   4  17        0.52       -1.70     16.16 o
   2   4  17        2.96       -4.06     24.21 o
   3   4  17        5.80      -18.19     23.97 o
   4   4  17        9.21       -2.09     20.24 o
   5   4  17        1.05       -3.39     20.96 o
   6   4  17        1.11       -8.14     22.02 o
   7   4  17       10.47       26.60     20.80 o
  -7   5  17        2.49       29.32     27.29 o
  -6   5  17       55.25      106.23     28.18 o
  -5   5  17        0.40       32.70     25.24 o
  -4   5  17        6.13      -29.69     23.87 o
  -3   5  17      193.68      183.61     34.75 o
  -2   5  17        9.57       -3.77     24.59 o
  -1   5  17        0.56       -8.52     23.81 o
   0   5  17      129.56      135.73     28.24 o
   1   5  17        2.33        7.34     25.38 o
   2   5  17        7.39      -22.56     19.03 o
   3   5  17       40.58       32.95     27.07 o
   4   5  17        7.77       22.12     29.96 o
   5   5  17        9.63       23.94     29.81 o
  -3   6  17       25.75       65.77     35.26 o
  -2   6  17       34.94       14.58     36.95 o
  -1   6  17        2.00       13.80     27.68 o
   0   6  17        2.56       -4.37     32.88 o
   1   6  17        1.74       25.65     29.64 o
 -11   0  18       13.09       10.85     27.75 o
 -10   0  18      175.55      178.61     31.03 o
  -9   0  18      105.83      144.70     27.65 o
  -8   0  18       79.81       62.39     24.05 o
  -7   0  18      104.51       78.74     24.74 o
  -6   0  18        9.63       11.01     21.09 o
  -5   0  18       33.22       24.63     16.83 o
  -4   0  18      198.75      145.77     37.63 o
  -3   0  18      422.96      429.85     45.43 o
  -2   0  18      134.08      145.09     37.29 o
  -1   0  18       31.97       34.58     31.53 o
   0   0  18      310.02      260.01     38.65 o
   1   0  18      463.98      483.95     22.25 o
   2   0  18       15.64       25.15     14.51 o
   3   0  18       21.80       32.44     16.63 o
   4   0  18       83.87       46.44     33.90 o
   5   0  18       11.89      -10.51     31.87 o
   6   0  18        2.05       -6.10     38.31 o
   7   0  18       27.05       -9.12     27.03 o
   8   0  18        8.31       16.03     29.28 o
   9   0  18        2.27       -0.10     31.14 o
 -11   1  18       33.19       13.99     19.50 o
 -10   1  18       11.34       20.99     18.78 o
  -9   1  18        0.19      -11.44     17.37 o
  -8   1  18       27.20       30.58     17.00 o
  -7   1  18       23.07       42.32     16.13 o
  -6   1  18       86.71       91.91     18.12 o
  -5   1  18       55.72       77.34     14.37 o
  -4   1  18      133.23      129.48     20.72 o
  -3   1  18       95.84       82.43     47.46 o
  -2   1  18       56.93       51.92     21.61 o
  -1   1  18      399.81      408.79     32.59 o
   0   1  18       26.41       47.33     13.50 o
   1   1  18        5.76        5.08     13.62 o
   2   1  18      111.21       89.79     16.93 o
   3   1  18       46.66       54.62     16.93 o
   4   1  18       15.71       26.86     17.68 o
   5   1  18        0.33        8.06     17.51 o
   6   1  18        0.04      -37.03     24.69 o
   7   1  18        0.04        5.53     21.17 o
   8   1  18        0.20       -8.80     21.09 o
   9   1  18        2.41      -17.43     21.26 o
 -11   2  18        5.44       -4.06     20.18 o
 -10   2  18       36.42       35.87     18.93 o
  -9   2  18        0.22       10.29     18.28 o
  -8   2  18       75.08       78.65     22.21 o
  -7   2  18        4.61       -4.22     19.07 o
  -6   2  18       33.48       19.53     15.15 o
  -5   2  18      144.37      160.51     17.42 o
  -4   2  18       43.15       13.20     18.28 o
  -3   2  18       29.82       35.68     11.25 o
  -2   2  18      250.74      237.58     31.87 o
  -1   2  18        8.21        9.90     22.79 o
   0   2  18       22.44        8.78     15.26 o
   1   2  18      199.27      225.65     20.29 o
   2   2  18        0.16        5.33     16.60 o
   3   2  18       10.57       29.62     17.85 o
   4   2  18       31.80       17.65     18.50 o
   5   2  18       10.35        9.65     37.20 o
   6   2  18       11.29       -1.12     17.99 o
   7   2  18        2.12        7.33     17.36 o
   8   2  18        1.51       -5.68     18.17 o
 -10   3  18        2.53      -11.10     23.16 o
  -9   3  18       44.99       82.97     30.74 o
  -8   3  18       22.73        9.86     21.28 o
  -7   3  18       52.42       43.07     17.35 o
  -6   3  18       66.64       61.46     16.62 o
  -5   3  18      123.93       98.53     17.47 o
  -4   3  18      142.20      125.60     20.50 o
  -3   3  18       11.86      -10.33     18.38 o
  -2   3  18       97.92       43.65     23.19 o
  -1   3  18        0.74       -0.66     12.44 o
   0   3  18        3.88       27.65     17.47 o
   1   3  18       51.88       68.16     15.01 o
   2   3  18        0.33       -0.40     14.01 o
   3   3  18        0.12       -0.40     18.57 o
   4   3  18       15.05       27.89     20.12 o
   5   3  18        3.94      -14.39     25.30 o
   6   3  18        1.52       24.36     21.34 o
   7   3  18        0.07       22.16     20.30 o
  -8   4  18      177.15      175.01     32.71 o
  -7   4  18        5.92       24.70     27.13 o
  -6   4  18       50.50       34.46     27.12 o
  -5   4  18       89.41      113.85     23.64 o
  -4   4  18       10.41       -1.78     19.86 o
  -3   4  18        2.79        3.49     19.73 o
  -2   4  18       76.13       87.46     26.37 o
  -1   4  18       13.15       27.74     20.04 o
   0   4  18       91.09       94.71     25.14 o
   1   4  18        0.58      -15.36     16.40 o
   2   4  18        2.41       13.96     29.66 o
   3   4  18       73.92       60.50     50.34 o
   4   4  18        2.48       14.96     20.67 o
   5   4  18        0.87       32.09     21.92 o
   6   4  18       17.61       19.28     32.99 o
  -6   5  18       17.98       41.06     27.85 o
  -5   5  18        0.23        1.91     38.14 o
  -4   5  18        0.29      -21.78     25.71 o
  -3   5  18       13.22      -24.02     27.97 o
  -2   5  18       15.28      -49.32     32.88 o
  -1   5  18       48.38       81.91     81.02 o
   0   5  18        7.14       20.00     25.65 o
   1   5  18        6.95       17.86     27.19 o
   2   5  18        3.67        8.66     23.38 o
   3   5  18        8.05       16.52     28.40 o
   4   5  18       19.14       57.37     30.61 o
 -11   1  19       56.70       61.65     21.59 o
 -10   1  19       40.87       38.47     20.41 o
  -9   1  19        0.56      -15.35     20.45 o
  -8   1  19      134.59      132.52     19.96 o
  -7   1  19       63.16       72.69     18.18 o
  -6   1  19        3.50      -17.55     19.01 o
  -5   1  19       51.23       51.59     23.78 o
  -4   1  19      202.78      245.80     30.85 o
  -3   1  19        2.18       -0.57     29.66 o
  -2   1  19        5.79      -31.39     32.37 o
  -1   1  19      249.72      233.38     29.48 o
   0   1  19       56.48       65.96     14.43 o
   1   1  19        4.44       -2.19     13.61 o
   2   1  19       37.23       13.85     15.87 o
   3   1  19      123.70      152.31     19.67 o
   4   1  19        1.34       -8.02     19.15 o
   5   1  19       10.28       -2.13     19.15 o
   6   1  19       13.27       12.82     20.92 o
   7   1  19        6.41      -30.10     20.07 o
   8   1  19        2.93       10.30     21.83 o
 -10   2  19       32.90       62.60     21.22 o
  -9   2  19       39.54       71.18     24.45 o
  -8   2  19       23.49       32.05     22.20 o
  -7   2  19        0.14       -7.26     23.12 o
  -6   2  19        2.67       -3.68     17.37 o
  -5   2  19       14.17       11.51     15.44 o
  -4   2  19       18.80       19.92     19.09 o
  -3   2  19       12.70       41.70     24.05 o
  -2   2  19      166.36      136.89     27.20 o
  -1   2  19       65.42       74.75     25.28 o
   0   2  19        1.53       16.44     16.33 o
   1   2  19      112.28      109.56     18.82 o
   2   2  19      124.39      148.28     20.37 o
   3   2  19       18.17       35.11     18.54 o
   4   2  19       13.51       47.91     19.84 o
   5   2  19        2.67       26.72     20.88 o
   6   2  19       10.17      -12.75     18.04 o
   7   2  19        0.80        9.60     18.16 o
  -9   3  19       35.84        8.04     23.42 o
  -8   3  19        0.44      -11.70     21.96 o
  -7   3  19       11.16        4.71     21.46 o
  -6   3  19      236.70      236.51     22.26 o
  -5   3  19       31.50       -4.67     16.54 o
  -4   3  19       39.28       48.79     17.31 o
  -3   3  19      260.18      319.99     27.37 o
  -2   3  19        1.46        4.78     23.48 o
  -1   3  19        8.96       -3.41     28.21 o
   0   3  19      112.28      130.85     15.74 o
   1   3  19        6.34       10.18     14.57 o
   2   3  19        1.24      -22.21     18.68 o
   3   3  19       72.53       68.31     21.06 o
   4   3  19        4.24       15.33     20.62 o
   5   3  19       27.42       34.03     21.50 o
   6   3  19        1.64       -3.66     22.12 o
  -8   4  19       44.23       69.58     29.97 o
  -7   4  19       12.33       38.25     29.22 o
  -6   4  19       14.18        2.47     27.31 o
  -5   4  19       79.96       80.26     31.36 o
  -4   4  19       14.99       33.53     27.31 o
  -3   4  19       45.42        3.08     28.14 o
  -2   4  19       10.66       19.32     34.24 o
  -1   4  19        8.38       -3.30     27.12 o
   0   4  19       15.42       40.11     25.53 o
   1   4  19        5.47       25.93     25.43 o
   2   4  19       24.23      -16.89     24.80 o
   3   4  19        0.04       27.06     31.02 o
   4   4  19        4.71        4.89     21.60 o
   5   4  19        2.02       17.62     23.06 o
  -5   5  19        0.38      -40.20     26.80 o
  -4   5  19        0.69       11.04     41.70 o
  -3   5  19       31.79       45.21     29.00 o
  -2   5  19        0.83       27.80     36.95 o
  -1   5  19       42.36       67.32     27.78 o
   0   5  19        0.08       21.97     45.93 o
   1   5  19        0.24       12.21     46.61 o
   2   5  19       20.60       48.61     21.98 o
 -10   0  20        1.41       30.35     29.20 o
  -9   0  20        4.74       22.77     27.61 o
  -8   0  20      143.60      152.07     29.32 o
  -7   0  20       46.22       55.80     26.49 o
  -6   0  20       28.70       18.41     23.81 o
  -5   0  20      104.42      130.17     40.68 o
  -4   0  20       52.75      -39.32     33.56 o
  -3   0  20       50.70      128.82     36.95 o
  -2   0  20      124.74      105.43     38.31 o
  -1   0  20        8.57      -15.25     33.22 o
   0   0  20       34.55       19.32     34.58 o
   1   0  20      286.25      277.98     46.10 o
   2   0  20        0.38        3.73     35.59 o
   3   0  20        2.79       11.53     34.58 o
   4   0  20        7.25      -11.19     38.31 o
   5   0  20       20.29        5.08     37.63 o
   6   0  20        1.73       23.05     42.04 o
   7   0  20        8.13       50.51     45.76 o
 -10   1  20       27.85       27.64     20.86 o
  -9   1  20       54.44      108.86     21.66 o
  -8   1  20        7.11        0.93     18.68 o
  -7   1  20       34.25       33.44     21.83 o
  -6   1  20       68.38       38.03     21.85 o
  -5   1  20       84.34       39.72     20.64 o
  -4   1  20       16.73       39.92     24.56 o
  -3   1  20        0.11       -7.49     23.96 o
  -2   1  20        5.48      -21.31     23.46 o
  -1   1  20        0.41        8.73     23.00 o
   0   1  20        5.58        3.73     21.93 o
   1   1  20       35.49       19.50     23.96 o
   2   1  20       10.53       15.93     36.95 o
   3   1  20        0.43       -6.69     27.12 o
   4   1  20        2.28       -2.43     30.68 o
   5   1  20       24.05       37.88     29.59 o
   6   1  20       18.65       10.55     30.19 o
   7   1  20        2.23       -3.77     21.51 o
  -9   2  20       27.22        5.07     23.82 o
  -8   2  20       73.82       94.62     23.52 o
  -7   2  20        6.50       14.92     42.04 o
  -6   2  20        2.79      -10.53     20.89 o
  -5   2  20       11.23       29.75     16.36 o
  -4   2  20        0.20      -13.00     19.28 o
  -3   2  20       15.56      -14.36     24.20 o
  -2   2  20       18.71       60.47     43.90 o
  -1   2  20       27.30       40.20     30.85 o
   0   2  20        2.69       -0.83     19.78 o
   1   2  20       78.86      113.35     19.57 o
   2   2  20       61.39      106.68     19.71 o
   3   2  20       42.64       27.23     19.20 o
   4   2  20        4.84       10.02     19.76 o
   5   2  20        8.55       11.01     21.54 o
   6   2  20       23.60       59.25     21.26 o
   7   2  20        5.54       17.66     19.42 o
  -8   3  20        6.36       -0.22     31.43 o
  -7   3  20        0.00        1.99     22.39 o
  -6   3  20        2.85       27.41     22.60 o
  -5   3  20        7.83       17.67     17.51 o
  -4   3  20        6.95        6.98     17.35 o
  -3   3  20       33.80       29.00     25.41 o
  -2   3  20       57.67       70.48     28.31 o
  -1   3  20       29.60       52.13     19.19 o
   0   3  20       24.40      -10.33     18.36 o
   1   3  20        3.03       11.83     14.75 o
   2   3  20        0.65       46.11     20.55 o
   3   3  20       12.41        3.55     20.92 o
   4   3  20        1.08        7.06     25.25 o
   5   3  20        1.23       25.07     22.53 o
   6   3  20       24.07        0.00     22.98 o
  -7   4  20       48.44       20.25     34.58 o
  -6   4  20       51.56       72.81     29.77 o
  -5   4  20        2.97       21.97     28.34 o
  -4   4  20      127.43      131.66     31.65 o
  -3   4  20       27.02       55.93     40.34 o
  -2   4  20        0.66       18.98     35.59 o
  -1   4  20      103.14      126.15     27.11 o
   0   4  20       22.47       20.27     25.04 o
   1   4  20        2.43       34.29     26.23 o
   2   4  20        3.53       34.16     26.35 o
   3   4  20       23.58       40.09     27.95 o
   4   4  20        0.06      -20.23     22.36 o
  -3   5  20       18.73       21.36     39.32 o
  -2   5  20        0.11       28.48     40.00 o
  -1   5  20        3.30      -33.54     25.62 o
   0   5  20        0.00      -13.73     27.09 o
   1   5  20        8.78        1.29     28.88 o
  -9   1  21       11.70       18.31     20.30 o
  -8   1  21        0.64       11.60     23.32 o
  -7   1  21       23.06       40.55     23.31 o
  -6   1  21       64.43       24.63     21.51 o
  -5   1  21        0.63        5.36     25.38 o
  -4   1  21        6.63       12.93     26.18 o
  -3   1  21      105.51       66.51     27.55 o
  -2   1  21       47.59       17.18     30.00 o
  -1   1  21        9.82       42.80     47.97 o
   0   1  21       93.02       80.94     28.03 o
   1   1  21       50.58       52.29     26.11 o
   2   1  21        0.49       -9.35     25.19 o
   3   1  21       21.36       28.59     28.28 o
   4   1  21        0.13       -0.20     41.70 o
   5   1  21       11.85      -34.77     28.74 o
   6   1  21        1.50      -12.71     31.16 o
  -9   2  21       33.15       67.23     26.16 o
  -8   2  21       13.92       11.88     23.24 o
  -7   2  21       49.26       56.43     23.02 o
  -6   2  21      128.17      160.45     25.75 o
  -5   2  21       53.78       57.08     29.99 o
  -4   2  21        0.87       -6.23     25.52 o
  -3   2  21       21.32       15.66     26.25 o
  -2   2  21       20.44       20.90     26.48 o
  -1   2  21        1.99      -16.04     25.25 o
   0   2  21        8.01       13.45     30.85 o
   1   2  21        3.12        5.59     26.97 o
   2   2  21        8.72       28.78     27.28 o
   3   2  21       12.64       14.13     28.45 o
   4   2  21        6.16        7.64     39.66 o
   5   2  21        4.57       -9.54     30.29 o
   6   2  21        0.31        9.12     40.66 o
  -8   3  21        3.22      -35.45     23.63 o
  -7   3  21        0.07        9.39     23.98 o
  -6   3  21       37.71       51.40     24.08 o
  -5   3  21        0.40      -32.98     21.99 o
  -4   3  21       61.77       60.55     19.22 o
  -3   3  21        1.05       11.99     41.53 o
  -2   3  21        2.27       26.54     27.21 o
  -1   3  21       74.25       90.42     30.00 o
   0   3  21        3.08       22.88     27.33 o
   1   3  21       16.85       -1.27     28.98 o
   2   3  21        7.44       45.76     32.88 o
   3   3  21        7.52       70.89     30.32 o
   4   3  21        5.36      -29.83     41.70 o
   5   3  21       37.26       27.28     91.87 o
  -6   4  21        7.44      -32.65     35.26 o
  -5   4  21        0.28      -24.04     27.86 o
  -4   4  21       13.18       27.91     59.83 o
  -3   4  21       20.56       79.32     42.71 o
  -2   4  21       21.84       18.98     40.00 o
  -1   4  21       34.24       62.04     39.66 o
   0   4  21        8.10        8.59     25.23 o
   1   4  21        0.12      -23.91     37.46 o
   2   4  21       13.31       22.36     27.13 o
   3   4  21        5.08      -13.22     28.37 o
  -9   0  22       14.37        4.79     29.92 o
  -8   0  22       34.61       65.74     30.16 o
  -7   0  22       17.74       -8.14     41.02 o
  -6   0  22        6.78       11.86     41.02 o
  -5   0  22       16.45      -32.20     38.31 o
  -4   0  22        7.69        5.08     37.97 o
  -3   0  22       14.90       25.42     38.98 o
  -2   0  22        1.19      -24.75     36.95 o
  -1   0  22       21.10      115.26     42.04 o
   0   0  22       24.99       41.70     35.59 o
   1   0  22        3.07       27.12     34.92 o
   2   0  22       28.41       82.71     42.71 o
   3   0  22       36.58       -3.05     36.27 o
   4   0  22        1.00       38.98     40.00 o
   5   0  22        2.77       21.36     45.76 o
   6   0  22        0.46       -2.03     45.76 o
  -9   1  22        0.72       19.72     38.26 o
  -8   1  22        8.50      -17.07     26.02 o
  -7   1  22       36.74       76.87     24.57 o
  -6   1  22        3.87       -5.31     22.17 o
  -5   1  22       14.69       59.33     29.33 o
  -4   1  22       61.02       31.04     27.21 o
  -3   1  22       13.85      -11.88     26.97 o
  -2   1  22       24.09      -29.57     24.66 o
  -1   1  22       24.44       11.94     26.25 o
   0   1  22        8.36       35.50     26.69 o
   1   1  22       10.04        7.84     24.69 o
   2   1  22        5.20       23.76     29.20 o
   3   1  22        0.31      -11.38     27.21 o
   4   1  22        0.08      -31.91     29.70 o
   5   1  22        1.40       -2.46     31.33 o
  -8   2  22       15.28       20.11     25.36 o
  -7   2  22       58.29       33.39     24.84 o
  -6   2  22       88.83      121.86     26.91 o
  -5   2  22        9.98      -21.25     28.64 o
  -4   2  22        9.15      -24.42     27.19 o
  -3   2  22       29.23      -21.47     25.39 o
  -2   2  22       11.65        9.39     49.15 o
  -1   2  22        1.28       10.19     26.44 o
   0   2  22        7.82      -22.97     26.59 o
   1   2  22        7.51      -14.24     27.09 o
   2   2  22       13.48      -20.07     27.78 o
   3   2  22       14.31       26.45     30.07 o
   4   2  22        9.85       16.10     39.15 o
   5   2  22        0.14       33.09     33.15 o
  -7   3  22        3.53        1.25     43.04 o
  -6   3  22       29.36        9.59     31.54 o
  -5   3  22       19.78       32.72     24.65 o
  -4   3  22        5.57       -2.67     28.74 o
  -3   3  22        3.18       22.47     48.65 o
  -2   3  22        3.92       -3.27     28.88 o
  -1   3  22        1.09       10.25     28.15 o
   0   3  22       16.74       20.64     45.76 o
   1   3  22        6.48      -39.91     26.60 o
   2   3  22        1.40      -21.94     28.28 o
   3   3  22        0.44      -10.51     43.05 o
  -4   4  22        1.50       29.83     42.37 o
  -3   4  22        0.09      -23.05     40.68 o
  -2   4  22       58.42      133.56     44.41 o
  -1   4  22        0.18       58.99     43.39 o
   0   4  22        0.14       29.15     40.68 o
   1   4  22       24.05       40.68     44.75 o
  -8   1  23        1.72       14.71     24.91 o
  -7   1  23        1.92       -6.71     24.79 o
  -6   1  23        6.90      -43.47     28.98 o
  -5   1  23        4.40        5.12     30.44 o
  -4   1  23       13.07       36.23     29.71 o
  -3   1  23       21.77       -9.84     28.03 o
  -2   1  23        1.20       48.69     32.04 o
  -1   1  23       55.30       38.57     30.40 o
   0   1  23       23.25       22.89     45.59 o
   1   1  23        9.28        0.78     28.88 o
   2   1  23       57.91       34.55     50.51 o
   3   1  23        6.94       53.71     30.77 o
   4   1  23        0.02       33.43     32.61 o
  -7   2  23       11.57       18.65     26.32 o
  -6   2  23        0.49        6.32     38.70 o
  -5   2  23       15.24       35.38     38.14 o
  -4   2  23       54.09       22.73     28.63 o
  -3   2  23       32.42       53.54     47.12 o
  -2   2  23        7.31       61.60     38.98 o
  -1   2  23        9.90      -12.41     32.54 o
   0   2  23       31.85       51.44     34.58 o
   1   2  23        0.18      -39.74     26.50 o
   2   2  23        1.78        9.05     29.84 o
   3   2  23       10.26       27.91     60.85 o
   4   2  23        1.25       15.23     33.39 o
  -5   3  23        8.02        2.07     31.36 o
  -4   3  23       73.89       55.26     44.58 o
  -3   3  23        0.77       30.12     30.32 o
  -2   3  23        0.91      -16.26     46.61 o
  -1   3  23       15.95       20.84     29.92 o
   0   3  23        2.44       12.20     30.42 o
   1   3  23        2.15        9.83     44.41 o
   2   3  23        0.12       82.71     46.44 o
  -7   0  24       55.72       29.49     47.80 o
  -6   0  24       19.10       25.76     46.44 o
  -5   0  24        1.50      -19.32     44.41 o
  -4   0  24       24.20       -3.39     43.39 o
  -3   0  24       11.07       24.07     39.66 o
  -2   0  24        1.28       20.00     43.39 o
  -1   0  24       12.48       54.58     44.75 o
   0   0  24       12.69       85.43     46.44 o
   1   0  24       27.43      121.36     46.44 o
   2   0  24        2.61       38.98     45.43 o
   3   0  24       13.88       63.05     47.80 o
  -6   1  24        4.09        3.09     31.52 o
  -5   1  24        7.24        9.01     44.07 o
  -4   1  24        1.49      -10.53     30.05 o
  -3   1  24        0.83       21.08     29.10 o
  -2   1  24        5.74       78.65     31.49 o
  -1   1  24        6.53       44.29     29.81 o
   0   1  24        0.16       18.98     28.33 o
   1   1  24        0.08       30.77     53.22 o
   2   1  24       17.80       35.92     29.36 o
   3   1  24        0.98      -30.95     48.82 o
  -5   2  24       30.57       31.36     33.52 o
  -4   2  24       14.34       67.83     61.02 o
  -3   2  24        3.00      -39.81     31.87 o
  -2   2  24       12.07       34.50     31.04 o
  -1   2  24        5.03       11.91     30.92 o
   0   2  24        0.33        4.08     39.49 o
   1   2  24        0.08       17.15     29.39 o
   2   2  24        2.42       37.33     32.23 o
  -3   3  24       14.22      -10.12     48.98 o
  -2   3  24        7.92       13.88     31.75 o
  -1   3  24        5.25       44.29     33.07 o
  -5   1  25        7.16       -9.47     32.43 o
  -4   1  25        3.05       21.19     32.67 o
  -3   1  25        1.76       17.53     40.85 o
  -2   1  25        1.24        3.22     33.05 o
  -1   1  25        7.78       59.07     47.46 o
   0   1  25        1.52      -27.61     31.16 o
   1   1  25        0.14       15.57     31.12 o
  -3   2  25        4.69       45.61     46.44 o
  -2   2  25        0.16        3.78     35.93 o
  -1   2  25        1.96       63.83     33.44 o
 
